# Supplementary material for: Comparative Chloroplast Genomics of Gossypium Species: Insights Into Repeat Sequence Variations and Phylogeny
Source: Front Plant Sci. 2018 Mar 21;9:376. doi: 10.3389/fpls.2018.00376 (PMC5871733; doi:10.3389/fpls.2018.00376)
Supplement: TABLE S5 — Lengths of dispersed repeats and distribution of palindromic repeats in 38 Gossypium chloroplast genomes. [file Table_5.XLS]

## Sheet: Sheet1
				Table S5 Lengths of dispersed repeats and distribution of palindromic repeats in 38 Gossypium chloroplast genomes.
G.hirsutum race latifolium AD1
Length of the 1st repeat	Starting position of the 1st repeat	Direction	Length of the 2nd repeat	Starting position of the 2nd repeat	Distance between the repeats	Evalue	Repeat sequences	RegionA	RegionB
30	16301	F	30	16330	-1	5.64e-07	TGATCTCCTATTTTATTTTAGATAGACTAA	LSC;IGS(atpF-atpH)	LSC;IGS(atpF-atpH)
30	48468	F	30	48493	-2	2.46e-05	ATATAATAATAATATATAAATATAAAAATA	LSC;IGS(rps4-trnT-UGU)	LSC;IGS(rps4-trnT-UGU)
30	23315	F	30	86077	-3	0.000688	GGACATGAGAGTTTCCTCTCATCCGGCTCA	LSC;rpoC1 intron	LSC;rpl16 intron
30	153046	F	30	153082	-3	0.000688	CATCAATAGCGTCACTAGCATCAATATCGT	IRa;CDS(ycf2)	IRa;CDS(ycf2)
30	4899	R	30	51512	-3	0.000688	TTTTCTCTTTTTATATGTTATATGTTATTT	LSC;IGS(trnK-UUU-rps16)	LSC;IGS(trnF-GAA-ndhJ)
31	93644	F	31	93665	-1	1.46e-07	TCTTTTTGTCCAAGTTACTTCTCTTTTTGTC	IRb;CDS(ycf2)	IRb;CDS(ycf2)
31	155499	F	31	155520	-1	1.46e-07	GACAAAAAGAGAAGCAACTTGGACAAAAAGA	IRa;CDS(ycf2)	IRa;CDS(ycf2)
31	32445	F	31	32470	-3	0.00019	ATTAGAAATAAATAGATATTATAAAAATAGA	LSC;IGS(trnE-UUC-trnT-GGU)	LSC;IGS(trnE-UUC-trnT-GGU)
32	8091	F	32	32555	0	3.92e-10	ATAAAAAAGGGAGAGTTCCTTGCTTCATTTTT	LSC;IGS(psbI-trnS-GCU)	LSC;IGS(trnE-UUC-trnT-GGU)
32	49377	F	32	49408	-1	3.76e-08	TTTAATAGATTTAATATAGATTAAATTTATTT	LSC;IGS(trnT-UGU-trnL-UAA)	LSC;IGS(trnT-UGU-trnL-UAA)
32	38327	F	32	38342	-2	1.75e-06	AATAGATAATATAATAATAGATAATATAATAA	LSC;IGS(psbZ-trnG-GCC)	LSC;IGS(psbZ-trnG-GCC)
32	8166	F	32	37284	-3	5.25e-05	AAACGGAAAGAGAGGGATTCGAACCCTCGGTA	LSC;trnS-GCU	LSC; trnS-UGA
32	15092	F	32	64993	-3	5.25e-05	AAACAAAAACAATATCAAGATAAAGATAATAT	LSC;IGS(atpH-atpI)	LSC;IGS(ycf4-cemA)
32	99152	C	32	150014	-3	5.25e-05	ATTATATTAAATATATATAGATTATATTAAAA	IRb;IGS(trnL-CAA-ndhB)	IRa;IGS(ndhB-trnL-CAA)
34	112701	F	34	112733	-2	1.24e-07	CATTGTTCAACTCTTTGACAACACGAAAAATCCA	IRb;IGS(rrn4.5-rrn5)	IRb;IGS(rrn4.5-rrn5)
34	136428	F	34	136460	-2	1.24e-07	TGGTTTTTTCATGTTGTCAAAGAGTTGAACAATG	IRa;IGS(rrn5-rrn4.5)	IRa;IGS(rrn5-rrn4.5)
34	96096	F	34	96132	-3	3.96e-06	TAGTGACGATATTGATGCTAGTGACGATATTGAT	IRb;CDS(ycf2)	IRb;CDS(ycf2)
34	153029	F	34	153065	-3	3.96e-06	ATCAATAGCGTCACTATCATCAATAGCGTCACTA	IRa;CDS(ycf2)	IRa;CDS(ycf2)
35	45791	F	35	45807	-1	6.43e-10	TTTATTTACTAGCGTGTTTATTTACTAGCGTATTT	LSC; ycf3 intron	LSC;CDS(ycf3)
36	46157	F	36	103501	0	1.53e-12	AACCGTACATGAGATTTTCACCTCATACGGCTCCTC	LSC; ycf3 intron	IRb;IGS(rps12-trnV-GAC)
38	123541	F	38	145656	0	9.57e-14	ACGAGGAGCCGTATGAGGTGAAAATCTCATGTACGGTT	SSC;ndhA intron	IRa;IGS(trnV-GAC-rps12)
38	153055	F	38	153073	-1	1.09e-11	CGTCACTAGCATCAATATCGTCACTAGCATCAATATCG	IRa;CDS(ycf2)	IRa;CDS(ycf2)
38	96084	F	38	96120	-3	2.18e-08	CGATATTGATGATAGTGACGATATTGATGCTAGTGACG	IRb;CDS(ycf2)	IRb;CDS(ycf2)
38	153037	F	38	153073	-3	2.18e-08	CGTCACTATCATCAATAGCGTCACTAGCATCAATATCG	IRa;CDS(ycf2)	IRa;CDS(ycf2)
40	48458	F	40	48483	-3	1.6e-09	ATAAATATATATATAATAATAATATATAAATATAAAAATA	LSC;IGS(rps4-trnT-UGU)	LSC;IGS(rps4-trnT-UGU)
43	113053	F	43	136099	-3	3.11e-11	TCATTCTTATTACTTTTTCAATATGAAAAAGTAATAAGAATGA	IRb;IGS(rrn5-trnR-ACG)	IRa;IGS(trnR-ACG-rrn5)
47	153046	F	47	153064	-2	3.55e-15	CATCAATAGCGTCACTAGCATCAATATCGTCACTAGCATCAATATCG	IRa;CDS(ycf2)	IRa;CDS(ycf2)
52	96096	F	52	96114	-2	4.25e-18	TAGTGACGATATTGATGCTAGTGACGATATTGATGCTAGTGACGCTATTGAT	IRb;CDS(ycf2)	IRb;CDS(ycf2)
58	30632	F	58	30683	-1	1.51e-23	ATAGTATGGTAGAAAGATTCATATTTTTTTTCTACCATACTATCGAGTTTTATAGGAT	LSC;IGS(petN-psbM)	LSC;IGS(petN-psbM)
64	96084	F	64	96102	-3	2.39e-23	CGATATTGATGATAGTGACGATATTGATGCTAGTGACGATATTGATGCTAGTGACGCTATTGAT	IRb;CDS(ycf2)	IRb;CDS(ycf2)
64	153029	F	64	153047	-3	2.39e-23	ATCAATAGCGTCACTATCATCAATAGCGTCACTAGCATCAATATCGTCACTAGCATCAATATCG	IRa;CDS(ycf2)	IRa;CDS(ycf2)
72	40871	F	72	43095	0	3.24e-34	TATACATGTGACCCGCTATTAGGAAAAGAATTGCAATAGCTAAATGATGGTGTGCAATATCAGTCAACCATA	LSC;CDS(psaB)	LSC;CDS(psaA)
30	8168	P	30	47362	-1	5.64e-07	ACGGAAAGAGAGGGATTCGAACCCTCGGTA	LSC;trnS-GCU	LSC;trnS-GGA
30	38146	P	30	51245	-3	0.000688	AATAAAAAAAATGAAAAATTATTAAATTAA	LSC;IGS(psbZ-trnG-GCC)	LSC;IGS(trnL-UAA-trnF-GAA)
30	44519	P	30	48546	-3	0.000688	AATATATATATATATTATATATATTTTATT	LSC;IGS(psaA-ycf3)	LSC;IGS(rps4-trnT-UGU)
31	93644	P	31	155499	-1	1.46e-07	TCTTTTTGTCCAAGTTACTTCTCTTTTTGTC	IRb;CDS(ycf2)	IRa;CDS(ycf2)
31	93665	P	31	155520	-1	1.46e-07	TCTTTTTGTCCAAGTTGCTTCTCTTTTTGTC	IRb;CDS(ycf2)	IRa;CDS(ycf2)
31	38169	P	31	38184	-3	0.00019	AAATTAATAATTTATTTTAATTATACTTAAA	LSC;IGS(psbZ-trnG-GCC)	LSC;IGS(psbZ-trnG-GCC)
34	112701	P	34	136428	-2	1.24e-07	CATTGTTCAACTCTTTGACAACACGAAAAATCCA	IRb;IGS(rrn4.5-rrn5)	IRa;IGS(rrn5-rrn4.5)
34	112733	P	34	136460	-2	1.24e-07	CATTGTTCAACTCTTTGACAACATGAAAAAACCA	IRb;IGS(rrn4.5-rrn5)	IRa;IGS(rrn5-rrn4.5)
34	96096	P	34	153029	-3	3.96e-06	TAGTGACGATATTGATGCTAGTGACGATATTGAT	IRb;CDS(ycf2)	IRa;CDS(ycf2)
34	96132	P	34	153065	-3	3.96e-06	TAGTGACGCTATTGATGATAGTGACGCTATTGAT	IRb;CDS(ycf2)	IRa;CDS(ycf2)
36	46157	P	36	145658	0	1.53e-12	AACCGTACATGAGATTTTCACCTCATACGGCTCCTC	LSC;ycf3 intron	IRb;IGS(trnV-GAC)
38	103501	P	38	123541	0	9.57e-14	AACCGTACATGAGATTTTCACCTCATACGGCTCCTCGT	IRb;IGS(rps12-trnV-GAC)	SSC;ndhA intron
38	96084	P	38	153037	-3	2.18e-08	CGATATTGATGATAGTGACGATATTGATGCTAGTGACG	IRb;CDS(ycf2)	IRa;CDS(ycf2)
38	96120	P	38	153073	-3	2.18e-08	CGATATTGATGCTAGTGACGCTATTGATGATAGTGACG	IRb;CDS(ycf2)	IRa;CDS(ycf2)
41	46152	P	41	123543	0	1.5e-15	TCCAAAACCGTACATGAGATTTTCACCTCATACGGCTCCTC	LSC;ycf3 intron	SSC;ndhA intron
52	96096	P	52	153029	-2	4.25e-18	TAGTGACGATATTGATGCTAGTGACGATATTGATGCTAGTGACGCTATTGAT	IRb;CDS(ycf2)	IRa;CDS(ycf2)
52	96114	P	52	153047	-2	4.25e-18	TAGTGACGATATTGATGCTAGTGACGCTATTGATGATAGTGACGCTATTGAT	IRb;CDS(ycf2)	IRa;CDS(ycf2)
64	96084	P	64	153029	-3	2.39e-23	AGAGTTTCTTCTCATCCAGCTCCTCGCGAAAAAAAAATGAATAAAAAAATATTTAATTCTTAAT	IRb;CDS(ycf2)	IRa;CDS(ycf2)
64	96102	P	64	153047	-3	2.39e-23	CGATATTGATGCTAGTGACGATATTGATGCTAGTGACGCTATTGATGATAGTGACGCTATTGAT	IRb;CDS(ycf2)	IRa;CDS(ycf2)
G.armourianum D2-1
Length of the 1st repeat	Starting position of the 1st repeat	Direction	Length of the 2nd repeat	Starting position of the 2nd repeat	Distance between the repeats	Evalue	Repeat sequences	RegionA	RegionB
30	38123	F	30	48265	-1	5.63e-07	AAATAGAAATAATAATATATATAATAATAT	LSC;IGS(psbZ-trnG-GCC)	LSC;IGS(rps4-trnT-UGU)
30	9751	F	30	103709	-2	2.45e-05	TTTTTTTGATTTCTTTTTTTTTTTATTTAT	LSC;trnG-GCCintron	IRb;IGS(rps12-trnV-GAC)
30	23178	F	30	85915	-3	0.000685	GGACATGAGAGTTTCCTCTCATCCGGCTCA	LSC;rpoC1 intron	LSC;rpl16 intron
30	152762	F	30	152798	-3	0.000685	CATCAATAGCGTCACTAGCATCAATATCGT	IRa;CDS(ycf2)	IRa;CDS(ycf2)
30	4818	R	30	51297	-3	0.000685	TTTTCTCTTTTTATATGTTATATGTTATTT	LSC;IGS(trnK-UUU-rps16)	LSC;IGS(trnF-GAA-ndhJ)
30	5576	R	30	122969	-3	0.000685	TTTTTTTTTTTCAAAAAAAAAAAGAAGAAA	LSC;rps16intron	SSC;ndhA intron
31	93464	F	31	93485	-1	1.45e-07	TCTTTTTGTCCAAGTTACTTCTCTTTTTGTC	IRb;CDS(ycf2)	IRb;CDS(ycf2)
31	104255	F	31	104282	-1	1.45e-07	TTTTCTATTCTATTAGTATTAGATTAGTATT	IRb;IGS(rps12-trnV-GAC)	IRb;IGS(rps12-trnV-GAC)
31	144424	F	31	144451	-1	1.45e-07	AATACTAATCTAATACTAATAGAATAGAATA	IRa;IGS(trnV-GAC-rps12)	IRa;IGS(trnV-GAC-rps12)
31	155221	F	31	155242	-1	1.45e-07	GACAAAAAGAGAAGCAACTTGGACAAAAAGA	IRa;CDS(ycf2)	IRa;CDS(ycf2)
31	5579	F	31	120263	-3	0.00019	TTTTTTTTCAAAAAAAAAAAGAAGAAAAAAG	LSC;rps16intron	SSC;CDS(rps15)
32	8100	F	32	37101	-3	5.23e-05	AAACGGAAAGAGAGGGATTCGAACCCTCGGTA	LSC;trnS-GCU	LSC; trnS-UGA
34	112495	F	34	112527	-2	1.23e-07	CATTGTTCAACTCTTTGACAACACGAAAAATCCA	IRb;IGS(rrn4.5-rrn5)	IRb;IGS(rrn4.5-rrn5)
34	136176	F	34	136208	-2	1.23e-07	TGGTTTTTTCATGTTGTCAAAGAGTTGAACAATG	IRa;IGS(rrn5-rrn4.5)	IRa;IGS(rrn5-rrn4.5)
34	95922	F	34	95958	-3	3.95e-06	TAGTGACGATATTGATGCTAGTGACGATATTGAT	IRb;CDS(ycf2)	IRb;CDS(ycf2)
34	152745	F	34	152781	-3	3.95e-06	ATCAATAGCGTCACTATCATCAATAGCGTCACTA	IRa;CDS(ycf2)	IRa;CDS(ycf2)
35	45624	F	35	45640	-1	6.41e-10	TTTATTTACTAGCGTGTTTATTTACTAGCGTATTT	LSC; ycf3 intron	LSC; ycf3 intron
36	45990	F	36	103318	0	1.53e-12	AACCGTACATGAGATTTTCACCTCATACGGCTCCTC	LSC; ycf3 intron	IRb;IGS(rps12-trnV-GAC)
38	123350	F	38	145381	0	9.54e-14	ACGAGGAGCCGTATGAGGTGAAAATCTCATGTACGGTT	SSC;ndhA intron	IRa;IGS(trnV-GAC-rps12)
38	152771	F	38	152789	-1	1.09e-11	GCGTCACTAGCATCAATATCGTCACTAGCATCAATATC	IRa;CDS(ycf2)	IRa;CDS(ycf2)
38	95910	F	38	95946	-3	2.17e-08	CGATATTGATGATAGTGACGATATTGATGCTAGTGACG	IRb;CDS(ycf2)	IRb;CDS(ycf2)
38	152753	F	38	152789	-3	2.17e-08	CGTCACTATCATCAATAGCGTCACTAGCATCAATATCG	IRa;CDS(ycf2)	IRa;CDS(ycf2)
43	112847	F	43	135847	-3	3.1e-11	TCATTCTTATTACTTTTTCATATTGAAAAAGTAATAAGAATGA	IRb;IGS(rrn5-trnR-ACG)	IRa;IGS(trnR-ACG-rrn5)
47	152762	F	47	152780	-2	3.54e-15	CATCAATAGCGTCACTAGCATCAATATCGTCACTAGCATCAATATCG	IRa;CDS(ycf2)	IRa;CDS(ycf2)
52	95922	F	52	95940	-2	4.24e-18	TAGTGACGATATTGATGCTAGTGACGATATTGATGCTAGTGACGCTATTGAT	IRb;CDS(ycf2)	IRb;CDS(ycf2)
64	95910	F	64	95928	-3	2.38e-23	CGATATTGATGATAGTGACGATATTGATGCTAGTGACGATATTGATGCTAGTGACGCTATTGAT	IRb;CDS(ycf2)	IRb;CDS(ycf2)
64	152745	F	64	152763	-3	2.38e-23	ATCAATAGCGTCACTATCATCAATAGCGTCACTAGCATCAATATCGTCACTAGCATCAATATCG	IRa;CDS(ycf2)	IRa;CDS(ycf2)
72	40712	F	72	42936	-1	6.98e-32	TATACATGTGACCCGCTATTAGGAAAAGAATTGCAATAGCTAAATGATGGTGTGCAATATCAGTCAGCCATA	LSC;CDS(psaB)	LSC;CDS(psaA)
30	8102	P	30	47180	-1	5.63e-07	ACGGAAAGAGAGGGATTCGAACCCTCGGTA	LSC;trnS-GCU	LSC;IGS(rps4-trnT-UGU)
30	9751	P	30	144998	-2	2.45e-05	TTTTTTTGATTTCTTTTTTTTTTTATTTAT	LSC;trnG-GCCintron	IRa;IGS(trnV-GAC-rps12)
31	93464	P	31	155221	-1	1.45e-07	TCTTTTTGTCCAAGTTACTTCTCTTTTTGTC	IRb;CDS(ycf2)	IRa;CDS(ycf2)
31	93485	P	31	155242	-1	1.45e-07	TCTTTTTGTCCAAGTTGCTTCTCTTTTTGTC	IRb;CDS(ycf2)	IRa;CDS(ycf2)
31	104255	P	31	144424	-1	1.45e-07	TTTTCTATTCTATTAGTATTAGATTAGTATT	IRb;IGS(rps12-trnV-GAC)	IRa;IGS(trnV-GAC-rps12)
31	104282	P	31	144451	-1	1.45e-07	TATTCTATTCTATTAGTATTAGATTAGTATT	IRb;IGS(rps12-trnV-GAC)	IRa;IGS(trnV-GAC-rps12)
31	9952	P	31	9987	-3	0.00019	TTGAATATTTATTAATTCAATTCAATGATGC	LSC;trnG-GCCintron	LSC;trnG-GCCintron
34	112495	P	34	136176	-2	1.23e-07	CATTGTTCAACTCTTTGACAACACGAAAAATCCA	IRb;IGS(rrn4.5-rrn5)	IRa;IGS(rrn5-rrn4.5)
34	112527	P	34	136209	-2	1.23e-07	CATTGTTCAACTCTTTGACAACATGAAAAAACCA	IRb;IGS(rrn4.5-rrn5)	IRa;IGS(rrn5-rrn4.5)
34	95922	P	34	152745	-3	3.95e-06	TAGTGACGATATTGATGCTAGTGACGATATTGAT	IRb;CDS(ycf2)	IRa;CDS(ycf2)
34	95958	P	34	152781	-3	3.95e-06	TAGTGACGCTATTGATGATAGTGACGCTATTGAT	IRb;CDS(ycf2)	IRa;CDS(ycf2)
36	45990	P	36	145383	0	1.53e-12	AACCGTACATGAGATTTTCACCTCATACGGCTCCTC	LSC; ycf3 intron	IRa;IGS(trnV-GAC-rps12)
38	103318	P	38	123350	0	9.54e-14	AACCGTACATGAGATTTTCACCTCATACGGCTCCTCGT	IRb;IGS(rps12-trnV-GAC)	SSC;IGS(ndhA)
38	95910	P	38	152753	-3	2.17e-08	CGATATTGATGATAGTGACGATATTGATGCTAGTGACG	IRb;CDS(ycf2)	IRa;CDS(ycf2)
38	95946	P	38	152789	-3	2.17e-08	CGATATTGATGCTAGTGACGCTATTGATGATAGTGACG	IRb;CDS(ycf2)	IRa;CDS(ycf2)
41	45985	P	41	123352	0	1.49e-15	TCCAAAACCGTACATGAGATTTTCACCTCATACGGCTCCTC	LSC; ycf3 intron	SSC;IGS(ndhA)
52	95922	P	52	152746	-2	4.24e-18	TAGTGACGATATTGATGCTAGTGACGATATTGATGCTAGTGACGCTATTGAT	IRb;CDS(ycf2)	IRa;CDS(ycf2)
52	95940	P	52	152763	-2	4.24e-18	TAGTGACGATATTGATGCTAGTGACGCTATTGATGATAGTGACGCTATTGAT	IRb;CDS(ycf2)	IRa;CDS(ycf2)
64	95910	P	64	152745	-3	2.38e-23	CGATATTGATGATAGTGACGATATTGATGCTAGTGACGATATTGATGCTAGTGACGCTATTGAT	IRb;CDS(ycf2)	IRa;CDS(ycf2)
64	95928	P	64	152763	-3	2.38e-23	CGATATTGATGCTAGTGACGATATTGATGCTAGTGACGCTATTGATGATAGTGACGCTATTGAT	IRb;CDS(ycf2)	IRa;CDS(ycf2)
G.nandewarense C1-n
Length of the 1st repeat	Starting position of the 1st repeat	Direction	Length of the 2nd repeat	Starting position of the 2nd repeat	Distance between the repeats	Evalue	Repeat sequences	RegionA	RegionB
30	71828	F	30	71865	-2	2.45e-05	TATTATTTATATATTATTATATTATTTATT	LSC;IGS(rpl33-rps18)	LSC;IGS(rpl33-rps18)
30	23237	F	30	85810	-3	0.000686	GGACATGAGAGTTTCCTCTCATCCGGCTCA	LSC;rpoC1intron	LSC;rpl16 intron
30	152847	F	30	152883	-3	0.000686	TCATCAATAGCGTCACTAGCATCAATATCG	IRa;CDS(ycf2)	IRa;CDS(ycf2)
30	48086	R	30	48152	-3	0.000686	AATATATAAAAAAAAATATATAAATATAAA	LSC;IGS(rps4-trnT-UGU)	LSC;IGS(rps4-trnT-UGU)
30	37893	C	30	71841	-3	0.000686	AATAATAATATATATAATAATATAATAATA	LSC;IGS(psbZ-trnG-GCC)	LSC;IGS(rpl33-rps18)
30	37902	C	30	71835	-3	0.000686	ATATATAATAATATAATAATAGATAATATA	LSC;IGS(psbZ-trnG-GCC)	LSC;IGS(rpl33-rps18)
30	37972	C	30	71841	-3	0.000686	AATAATAATATATATAATAATATAATAATA	LSC;IGS(psbZ-trnG-GCC)	LSC;IGS(rpl33-rps18)
30	37981	C	30	71835	-3	0.000686	ATATATAATAATATAATAATAGATAATATA	LSC;IGS(psbZ-trnG-GCC)	LSC;IGS(rpl33-rps18)
31	71790	F	31	71833	0	1.56e-09	TTTATATATTATTATATTATTTATTATTATA	LSC;IGS(rpl33-rps18)	LSC;IGS(rpl33-rps18)
31	37886	F	31	48061	-1	1.45e-07	AAATAGAAATAATAATATATATAATAATATA	LSC;IGS(psbZ-trnG-GCC)	LSC;IGS(rps4-trnT-UGU)
31	37965	F	31	48061	-1	1.45e-07	AAATAGAAATAATAATATATATAATAATATA	LSC;IGS(psbZ-trnG-GCC)	LSC;IGS(rps4-trnT-UGU)
31	93376	F	31	93397	-1	1.45e-07	TCTTTTTGTCCAAGTTACTTCTCTTTTTGTC	IRb;CDS(ycf2)	IRb;CDS(ycf2)
31	155306	F	31	155327	-1	1.45e-07	GACAAAAAGAGAAGCAACTTGGACAAAAAGA	IRa;CDS(ycf2)	IRa;CDS(ycf2)
31	1749	F	31	1778	-2	6.55e-06	TAGGAATAGCGTTTTGATATGATAATAAATA	LSC;IGS(psbA-trnK-UUU)	LSC;IGS(psbA-trnK-UUU)
31	134371	F	31	134489	-3	0.00019	AATTTTAATATTAATATTAATATTAATAATA	SSC;IGS(ndhF-ycf1)	SSC;IGS(ndhF-ycf1)
31	134427	F	31	134489	-3	0.00019	AATTTTAATATTAATATTAATATTAATAATA	SSC;IGS(ndhF-ycf1)	SSC;IGS(ndhF-ycf1)
31	134483	F	31	134489	-3	0.00019	AATTTTAATATTAATATTAATATTAATAATA	SSC;IGS(ndhF-ycf1)	SSC;IGS(ndhF-ycf1)
31	4880	R	31	103613	-3	0.00019	TTTTTTTTTTATTTTTATTAATTATTTATTT	LSC;IGS(trnK-UUU-rps16)	IRb;IGS(rps12-trnV-GAC)
31	71854	R	31	130552	-3	0.00019	TATTATTATATTATTATTTATATATTATTAT	LSC;IGS(rpl33-rps18)	IRa;IGS(trnL-CAA-ycf15)
31	4880	C	31	145090	-3	0.00019	TTTTTTTTTTATTTTTATTAATTATTTATTT	LSC;IGS(trnK-UUU-rps16)	IRa;IGS(trnV-GAC-rps12)
32	32083	F	32	32114	0	3.91e-10	TTAGAAATAAATAGATATTATAAAAAGAAACT	LSC;IGS(trnE-UUC-trnT-GGU)	LSC;IGS(trnE-UUC-trnT-GGU)
32	8183	F	32	36888	-3	5.24e-05	AAACGGAAAGAGAGGGATTCGAACCCTCGGTA	LSC;trnS-GCU	LSC;trnS-UGA
32	74539	R	32	74552	-3	5.24e-05	TTTTTTTTTTCAAAAAAAAAGAAAGAAAAAAA	LSC; cloP intron	LSC; cloP intron
32	98908	C	32	149797	-3	5.24e-05	ATTATATTAAATATATATAGATTATATTAAAA	IRb;IGS(trnL-CAA-ndhB)	IRa;IGS(ndhB-trnL-CAA)
33	48071	R	33	48140	-3	1.44e-05	AAAAATATATATAATAATATATAAAAAAAAATA	LSC;IGS(rps4-trnT-UGU)	LSC;IGS(rps4-trnT-UGU)
33	48140	R	33	48144	-3	1.44e-05	ATATAAAAATATATATAATAATATATAAAAAAA	LSC;IGS(rps4-trnT-UGU)	LSC;IGS(rps4-trnT-UGU)
34	45416	F	34	45432	-1	2.49e-09	TTTATTTACTAGCGTGTTTATTTACTAGCGTATT	LSC; ycf3 intron	LSC; ycf3 intron
34	112450	F	34	112482	-2	1.23e-07	CATTGTTCAACTCTTTGACAACACGAAAAATCCA	IRb;IGS(rrn4.5-rrn5)	IRb;IGS(rrn4.5-rrn5)
34	136218	F	34	136250	-2	1.23e-07	TGGTTTTTTCATGTTGTCAAAGAGTTGAACAATG	IRa;IGS(rrn5-rrn4.5)	IRa;IGS(rrn5-rrn4.5)
34	95834	F	34	95870	-3	3.95e-06	TAGTGACGATATTGATGCTAGTGACGATATTGAT	IRb;CDS(ycf2)	IRb;CDS(ycf2)
34	152830	F	34	152866	-3	3.95e-06	ATCAATAGCGTCACTATCATCAATAGCGTCACTA	IRa;CDS(ycf2)	IRa;CDS(ycf2)
35	53905	F	35	53937	0	6.11e-12	AAACTTTTAATTCGAAATTATAGATTTAGAATAAA	LSC;IGS(ndhC-trnV-UAC)	LSC;IGS(ndhC-trnV-UAC)
36	45782	F	36	103259	0	1.53e-12	AACCGTACATGAGATTTTCACCTCATACGGCTCCTC	LSC; ycf3 intron	IRb;IGS(rps12-trnV-GAC)
38	123303	F	38	145437	0	9.55e-14	ACGAGGAGCCGTATGAGGTGAAAATCTCATGTACGGTT	SSC;IGS(ndhA)	IRa;IGS(trnV-GAC-rps12)
38	152856	F	38	152874	-1	1.09e-11	CGTCACTAGCATCAATATCGTCACTAGCATCAATATCG	IRa;CDS(ycf2)	IRa;CDS(ycf2)
38	95822	F	38	95858	-3	2.17e-08	CGATATTGATGATAGTGACGATATTGATGCTAGTGACG	IRb;CDS(ycf2)	IRb;CDS(ycf2)
38	152838	F	38	152874	-3	2.17e-08	CGTCACTATCATCAATAGCGTCACTAGCATCAATATCG	IRa;CDS(ycf2)	IRa;CDS(ycf2)
39	104148	F	39	104187	0	2.39e-14	GAAAAGACAGTTCTTTTCTTTCTATTATATTAGTATTTT	IRb;IGS(rps12-trnV-GAC)	IRb;IGS(rps12-trnV-GAC)
39	144508	F	39	144547	0	2.39e-14	AAAATACTAATATAATAGAAAGAAAAGAACTGTCTTTTC	IRa;IGS(trnV-GAC-rps12)	IRa;IGS(trnV-GAC-rps12)
43	112802	F	43	135889	-3	3.11e-11	TCATTCTTATTACTTTTTCATATTGAAAAAGTAATAAGAATGA	IRb;IGS(rrn5-trnR-ACG)	IRa;IGS(trnR-ACG-rrn5)
44	49359	F	44	49408	-1	3.08e-15	ATTTTTATTTTTTTTTAGTTATCTTATTCTTATTATGGTTATAT	LSC;IGS(trnT-UGU-trnL-UAA)	LSC;IGS(trnT-UGU-trnL-UAA)
47	152847	F	47	152865	-2	3.54e-15	CATCAATAGCGTCACTAGCATCAATATCGTCACTAGCATCAATATCG	IRa;CDS(ycf2)	IRa;CDS(ycf2)
47	71774	F	47	71817	-3	1.59e-13	TATAACGCATATTTTCTTTATATATTATTATATTATTTATTATTATA	LSC;IGS(rpl33-rps18)	LSC;IGS(rpl33-rps18)
52	95834	F	52	95852	-2	4.25e-18	TAGTGACGATATTGATGCTAGTGACGATATTGATGCTAGTGACGCTATTGAT	IRb;CDS(ycf2)	IRb;CDS(ycf2)
53	48069	F	53	48142	0	8.89e-23	ATAAAAATATATATAATAATATATAAAAAAAAATATATAAATATAAAAATATA	LSC;IGS(rps4-trnT-UGU)	LSC;IGS(rps4-trnT-UGU)
64	95822	F	64	95840	-3	2.39e-23	CGATATTGATGATAGTGACGATATTGATGCTAGTGACGATATTGATGCTAGTGACGCTATTGAT	IRb;CDS(ycf2)	IRb;CDS(ycf2)
64	152830	F	64	152848	-3	2.39e-23	ATCAATAGCGTCACTATCATCAATAGCGTCACTAGCATCAATATCGTCACTAGCATCAATATCG	IRa;CDS(ycf2)	IRa;CDS(ycf2)
65	48944	F	65	49011	0	5.3e-30	GATTTTAGTATATTTTACATCTAAATTATATAGAAAATTTTTTATATAGATTTCATTTAATGGAT	LSC;IGS(trnT-UGU-trnL-UAA)	LSC;IGS(trnT-UGU-trnL-UAA)
65	134341	F	65	134453	-2	9.92e-26	TAATTTTATGCAATTTATATATTAATATCAAATTTTAATATTAATATTAATATTAATAATATTAA	SSC;IGS(ndhF-ycf1)	SSC;IGS(ndhF-ycf1)
72	40497	F	72	42721	0	3.24e-34	TATACATGTGACCCGCTATTAGGAAAAGAATTGCAATAGCTAAATGATGGTGTGCAATATCAGTCAACCATA	LSC;CDS(psaB)	LSC;CDS(psaA)
81	37862	F	81	37941	0	1.23e-39	ATATACTAAATATAAATAATAACTAAATAGAAATAATAATATATATAATAATATAATAATAGATAATATAGAAATATAGAT	LSC;IGS(psbZ-trnG-GCC)	LSC;IGS(psbZ-trnG-GCC)
93	4423	F	93	4510	0	7.36e-47	AAAAAATTATAATATGTAGATACAATCGGAATAAAAAAATTAAATTGCACTAGGCAATCAAAACAAAAAATTAGCAAAAATTGTAATAAAAAA	LSC;IGS(trnK-UUU-rps16)	LSC;IGS(trnK-UUU-rps16)
112	134350	F	112	134406	0	2.68e-58	GCAATTTATATATTAATATCAAATTTTAATATTAATATTAATATTAATAATATTAAGCAATTTATATATTAATATCAAATTTTAATATTAATATTAATATTAATAATATTAA	SSC;IGS(ndhF-ycf1)	SSC;IGS;(ndhF-ycf1)
30	8185	P	30	46975	-1	5.63e-07	ACGGAAAGAGAGGGATTCGAACCCTCGGTA	LSC;trnS-GCU	LSC;trnS-GGA
31	93376	P	31	155306	-1	1.45e-07	TCTTTTTGTCCAAGTTACTTCTCTTTTTGTC	IRb;CDS(ycf2)	IRa;CDS(ycf2)
31	93397	P	31	155327	-1	1.45e-07	TCTTTTTGTCCAAGTTGCTTCTCTTTTTGTC	IRb;CDS(ycf2)	IRa;CDS(ycf2)
31	10038	P	31	10073	-3	0.00019	TTGAATATTTATTAATTCAATTCAACGATGC	LSC;IGS(trnG-GCC-trnR-UCU)	LSC;IGS(trnG-GCC-trnR-UCU)
31	37778	P	31	37793	-3	0.00019	AAATTAATAATTTATTTTAATTATACTTAAA	LSC;IGS(psbZ-trnG-GCC)	LSC;IGS(psbZ-trnG-GCC)
32	37900	P	32	71845	-2	1.75e-06	ATATATATAATAATATAATAATAGATAATATA	LSC;IGS(psbZ-trnG-GCC)	LSC;IGS(rpl33-rps18)
32	37979	P	32	71845	-2	1.75e-06	ATATATATAATAATATAATAATAGATAATATA	LSC;IGS(psbZ-trnG-GCC)	LSC;IGS(rpl33-rps18)
34	112450	P	34	136218	-2	1.23e-07	CATTGTTCAACTCTTTGACAACACGAAAAATCCA	IRb;IGS(rrn4.5-rrn5)	IRa;IGS(rrn5-rrn4.5)
34	112482	P	34	136250	-2	1.23e-07	CATTGTTCAACTCTTTGACAACATGAAAAAACCA	IRb;IGS(rrn4.5-rrn5)	IRa;IGS(rrn5-rrn4.5)
34	95834	P	34	152830	-3	3.95e-06	TAGTGACGATATTGATGCTAGTGACGATATTGAT	IRb;CDS(ycf2)	IRa;CDS(ycf2)
34	95870	P	34	152866	-3	3.95e-06	TAGTGACGCTATTGATGATAGTGACGCTATTGAT	IRb;CDS(ycf2)	IRa;CDS(ycf2)
36	45782	P	36	145439	0	1.53e-12	AACCGTACATGAGATTTTCACCTCATACGGCTCCTC	LSC; ycf3 intron	IRa;IGS(trnV-GAC-rps12)
38	103259	P	38	123303	0	9.55e-14	AACCGTACATGAGATTTTCACCTCATACGGCTCCTCGT	IRb;IGS(rps12-trnV-GAC)	SSC;ndhA intron
38	95822	P	38	152838	-3	2.17e-08	CGATATTGATGATAGTGACGATATTGATGCTAGTGACG	IRb;CDS(ycf2)	IRa;CDS(ycf2)
38	95858	P	38	152874	-3	2.17e-08	CGATATTGATGCTAGTGACGCTATTGATGATAGTGACG	IRb;CDS(ycf2)	IRa;CDS(ycf2)
39	104148	P	39	144508	0	2.39e-14	GAAAAGACAGTTCTTTTCTTTCTATTATATTAGTATTTT	IRb;IGS(rps12-trnV-GAC)	IRa;IGS(trnV-GAC-rps12)
39	104187	P	39	144547	0	2.39e-14	GAAAAGACAGTTCTTTTCTTTCTATTATATTAGTATTTT	IRb;IGS(rps12-trnV-GAC)	IRa;IGS(trnV-GAC-rps12)
41	45777	P	41	123305	0	1.49e-15	TCCAAAACCGTACATGAGATTTTCACCTCATACGGCTCCTC	LSC; ycf3 intron	SSC;ndhA intron
52	95834	P	52	152830	-2	4.25e-18	ATAGTGACGATATTGATGCTAGTGACGATATTGATGCTAGTGACGCTATTGA	IRb;CDS(ycf2)	IRa;CDS(ycf2)
52	95852	P	52	152848	-2	4.25e-18	TAGTGACGATATTGATGCTAGTGACGCTATTGATGATAGTGACGCTATTGAT	IRb;CDS(ycf2)	IRa;CDS(ycf2)
64	95822	P	64	152830	-3	2.39e-23	CGATATTGATGATAGTGACGATATTGATGCTAGTGACGATATTGATGCTAGTGACGCTATTGAT	IRb;CDS(ycf2)	IRa;CDS(ycf2)
64	95840	P	64	152848	-3	2.39e-23	CGATATTGATGCTAGTGACGATATTGATGCTAGTGACGCTATTGATGATAGTGACGCTATTGAT	IRb;CDS(ycf2)	IRa;CDS(ycf2)
G.trilobum D8
Length of the 1st repeat	Starting position of the 1st repeat	Direction	Length of the 2nd repeat	Starting position of the 2nd repeat	Distance between the repeats	Evalue	Repeat sequences	RegionA	RegionB
30	9761	F	30	103773	-2	2.45e-05	TTTTTTTGATTTCTTTTTTTTTTTATTTAT	LSC;IGS(trnG-GCC-trnR-UCU)	IRb;IGS(rps12-trnV-GAC)
30	49206	F	30	49246	-2	2.45e-05	TTTAATAGATTTAATATAGATTTCATTTAT	LSC;IGS(trnT-UGU-trnL-UAA)	LSC;IGS(trnT-UGU-trnL-UAA)
30	23242	F	30	85980	-3	0.000686	GGACATGAGAGTTTCCTCTCATCCGGCTCA	LSC;rpoC1 intron	LSC;rpl16 intron
30	58316	F	30	71965	-3	0.000686	TATATTTTATTAATATTATTTTTATATTAT	LSC;IGS(atpB-rbcL)	LSC;IGS(rpl33-rps18)
30	70134	F	30	70157	-3	0.000686	TTTGATTAATTAACATACCTTTTTTGGATT	LSC;IGS(petG-trnW-CCA)	LSC;IGS(petG-trnW-CCA)
30	152838	F	30	152874	-3	0.000686	CATCAATAGCGTCACTAGCATCAATATCGT	IRa;CDS(ycf2)	IRa;CDS(ycf2)
31	93528	F	31	93549	-1	1.45e-07	TCTTTTTGTCCAAGTTACTTCTCTTTTTGTC	IRb;CDS(ycf2)	IRb;CDS(ycf2)
31	104319	F	31	104346	-1	1.45e-07	TTTTTCTATTCTATTAGTATTAGATTAGTAT	IRb;IGS(rps12-trnV-GAC)	IRb;IGS(rps12-trnV-GAC)
31	144500	F	31	144527	-1	1.45e-07	AATACTAATCTAATACTAATAGAATAGAATA	IRa;IGS(trnV-GAC-rps12)	IRa;IGS(trnV-GAC-rps12)
31	155297	F	31	155318	-1	1.45e-07	GACAAAAAGAGAAGCAACTTGGACAAAAAGA	IRa;CDS(ycf2)	IRa;CDS(ycf2)
32	8082	F	32	37153	-3	5.24e-05	AAACGGAAAGAGAGGGATTCGAACCCTCGGTA	LSC;trnS-GCU	LSC; trnS-UGA
33	71972	F	33	134437	-3	1.44e-05	TATTAATATTATTTCTATATTATTAATATATTT	LSC;IGS(rpl33-rps18)	SSC;IGS(ndhF-ycf1)
34	112570	F	34	112602	-2	1.23e-07	CATTGTTCAACTCTTTGACAACACGAAAAATCCA	IRb;IGS(rrn4.5-rrn5)	IRb;IGS(rrn4.5-rrn5)
34	136241	F	34	136273	-2	1.23e-07	TGGTTTTTTCATGTTGTCAAAGAGTTGAACAATG	IRa;IGS(rrn5-rrn4.5)	IRa;IGS(rrn5-rrn4.5)
34	14635	F	34	14636	-3	3.95e-06	CCCCCCCCCTCCCCCCCCCCCCCCCCTTTTTTTT	LSC;IGS(atpH-atpI)	LSC;IGS(atpH-atpI)
34	95986	F	34	96022	-3	3.95e-06	TAGTGACGATATTGATGCTAGTGACGATATTGAT	IRb;CDS(ycf2)	IRb;CDS(ycf2)
34	152821	F	34	152857	-3	3.95e-06	ATCAATAGCGTCACTATCATCAATAGCGTCACTA	IRa;CDS(ycf2)	IRa;CDS(ycf2)
35	8268	F	35	8291	-1	6.41e-10	ATTATTATTTATCTATATAGAGTATTATTATTTAT	LSC;IGS(trnS-GCU-trnG-GCC)	LSC;IGS(trnS-GCU-trnG-GCC)
35	45662	F	35	45678	-1	6.41e-10	TTTATTTACTAGCGTGTTTATTTACTAGCGTATTT	LSC; ycf3 intron	LSC; ycf3 intron
36	46028	F	36	103382	0	1.53e-12	AACCGTACATGAGATTTTCACCTCATACGGCTCCTC	LSC; ycf3 intron	IRb;IGS(rps12-trnV-GAC)
38	123405	F	38	145457	0	9.55e-14	ACGAGGAGCCGTATGAGGTGAAAATCTCATGTACGGTT	SSC;IGS(ndhA)	IRa;IGS(trnV-GAC-rps12)
38	152847	F	38	152865	-1	1.09e-11	CGTCACTAGCATCAATATCGTCACTAGCATCAATATCG	IRa;CDS(ycf2)	IRa;CDS(ycf2)
38	95974	F	38	96010	-3	2.17e-08	CGATATTGATGATAGTGACGATATTGATGCTAGTGACG	IRb;CDS(ycf2)	IRb;CDS(ycf2)
38	152829	F	38	152865	-3	2.17e-08	CGTCACTATCATCAATAGCGTCACTAGCATCAATATCG	IRa;CDS(ycf2)	IRa;CDS(ycf2)
43	112922	F	43	135912	-3	3.11e-11	TCATTCTTATTACTTTTTCATATTGAAAAAGTAATAAGAATGA	IRb;IGS(rrn5-trnR-ACG)	IRa;IGS(trnR-ACG-rrn5)
47	152838	F	47	152856	-2	3.54e-15	CATCAATAGCGTCACTAGCATCAATATCGTCACTAGCATCAATATCG	IRa;CDS(ycf2)	IRa;CDS(ycf2)
52	95986	F	52	96004	-2	4.24e-18	TAGTGACGATATTGATGCTAGTGACGATATTGATGCTAGTGACGCTATTGAT	IRb;CDS(ycf2)	IRb;CDS(ycf2)
64	95974	F	64	95992	-3	2.38e-23	CGATATTGATGATAGTGACGATATTGATGCTAGTGACGATATTGATGCTAGTGACGCTATTGAT	IRb;CDS(ycf2)	IRb;CDS(ycf2)
64	152821	F	64	152839	-3	2.38e-23	ATCAATAGCGTCACTATCATCAATAGCGTCACTAGCATCAATATCGTCACTAGCATCAATATCG	IRa;CDS(ycf2)	IRa;CDS(ycf2)
72	40746	F	72	42970	-1	6.99e-32	TATACATGTGACCCGCTATTAGGAAAAGAATTGCAATAGCTAAATGATGGTGTGCAATATCAGTCAGCCATA	LSC;CDS(psaB)	LSC;CDS(psaA)
30	8084	P	30	47220	-1	5.63e-07	ACGGAAAGAGAGGGATTCGAACCCTCGGTA	LSC;trnS-GCU	LSC;trns-GGA
30	9761	P	30	145074	-2	2.45e-05	TTTTTTTGATTTCTTTTTTTTTTTATTTAT	LSC;trnG-GCCintron	IRa;IGS(trnV-GAC-rps12)
30	48370	P	30	58259	-3	0.000686	TTAGAATATATATAGAATAAAATAGATATA	LSC;IGS(rps4-trnT-UGU)	LSC;IGS(atpB-rbcL)
31	93528	P	31	155297	-1	1.45e-07	TCTTTTTGTCCAAGTTACTTCTCTTTTTGTC	IRb;CDS(ycf2)	IRa;CDS(ycf2)
31	93549	P	31	155318	-1	1.45e-07	TCTTTTTGTCCAAGTTGCTTCTCTTTTTGTC	IRb;CDS(ycf2)	IRa;CDS(ycf2)
31	104319	P	31	144500	-1	1.45e-07	TTTTCTATTCTATTAGTATTAGATTAGTATT	IRb;IGS(rps12-trnV-GAC)	IRa;IGS(trnV-GAC-rps12)
31	104346	P	31	144527	-1	1.45e-07	TATTCTATTCTATTAGTATTAGATTAGTATT	IRb;IGS(rps12-trnV-GAC)	IRa;IGS(trnV-GAC-rps12)
31	9753	P	31	74918	-2	6.55e-06	ATATTCAATTTTTTTGATTTCTTTTTTTTTT	LSC;trnG-GCCintron	LSC; cloP intron
31	9962	P	31	9997	-3	0.00019	TTGAATATTTATTAATTCAATTCAACGATGC	LSC;IGS(trnG-GCC-trnR-UCU)	LSC;IGS(trnG-GCC-trnR-UCU)
31	38040	P	31	38055	-3	0.00019	AAATTAATAATTTATTTTAATTATACTTAAA	LSC;IGS(psbZ-trnG-GCC)	LSC;IGS(psbZ-trnG-GCC)
34	112570	P	34	136241	-2	1.23e-07	CATTGTTCAACTCTTTGACAACACGAAAAATCCA	IRb;IGS(rrn4.5-rrn5)	IRa;IGS(rrn5-rrn4.5)
34	112602	P	34	136273	-2	1.23e-07	CATTGTTCAACTCTTTGACAACATGAAAAAACCA	IRb;IGS(rrn4.5-rrn5)	IRa;IGS(rrn5-rrn4.5)
34	95986	P	34	152821	-3	3.95e-06	TAGTGACGATATTGATGCTAGTGACGATATTGAT	IRb;CDS(ycf2)	IRa;CDS(ycf2)
34	96022	P	34	152857	-3	3.95e-06	TAGTGACGCTATTGATGATAGTGACGCTATTGAT	IRb;CDS(ycf2)	IRa;CDS(ycf2)
36	46028	P	36	145459	0	1.53e-12	AACCGTACATGAGATTTTCACCTCATACGGCTCCTC	LSC; ycf3 intron	IRa;IGS(trnV-GAC-rps12)
38	103382	P	38	123405	0	9.55e-14	AACCGTACATGAGATTTTCACCTCATACGGCTCCTCGT	IRb;IGS(rps12-trnV-GAC)	SSC;ndhA intron
38	95974	P	38	152829	-3	2.17e-08	CGATATTGATGATAGTGACGATATTGATGCTAGTGACG	IRb;CDS(ycf2)	IRa;CDS(ycf2)
38	96010	P	38	152865	-3	2.17e-08	CGATATTGATGCTAGTGACGCTATTGATGATAGTGACG	IRb;CDS(ycf2)	IRa;CDS(ycf2)
41	46023	P	41	123407	0	1.49e-15	TCCAAAACCGTACATGAGATTTTCACCTCATACGGCTCCTC	LSC; ycf3 intron	SSC;ndhA intron
52	95986	P	52	152821	-2	4.24e-18	TAGTGACGATATTGATGCTAGTGACGATATTGATGCTAGTGACGCTATTGAT	IRb;CDS(ycf2)	IRa;CDS(ycf2)
52	96004	P	52	152839	-2	4.24e-18	TAGTGACGATATTGATGCTAGTGACGCTATTGATGATAGTGACGCTATTGAT	IRb;CDS(ycf2)	IRa;CDS(ycf2)
64	95974	P	64	152821	-3	2.38e-23	CGATATTGATGATAGTGACGATATTGATGCTAGTGACGATATTGATGCTAGTGACGCTATTGAT	IRb;CDS(ycf2)	IRa;CDS(ycf2)
64	95992	P	64	152839	-3	2.38e-23	CGATATTGATGCTAGTGACGATATTGATGCTAGTGACGCTATTGATGATAGTGACGCTATTGAT	IRb;CDS(ycf2)	IRa;CDS(ycf2)
G.herbaceum subsp. africanumA1-a
Length of the 1st repeat	Starting position of the 1st repeat	Direction	Length of the 2nd repeat	Starting position of the 2nd repeat	Distance between the repeats	Evalue	Repeat sequences	RegionA	RegionB
30	23211	F	30	85970	-3	0.000686	GGACATGAGAGTTTCCTCTCATCCGGCTCA	LSC;rpoC1 intron	LSC;rpl16 intron
30	70141	F	30	70164	-3	0.000686	TTTGATTAATTAACATACCTTTTTTGGATT	LSC;IGS(petG-trnW-CCA)	LSC;IGS(petG-trnW-CCA)
30	152819	F	30	152855	-3	0.000686	CATCAATAGCGTCACTAGCATCAATATCGT	IRa;CDS(ycf2)	IRa;CDS(ycf2)
30	4817	R	30	51326	-3	0.000686	TTTTCTCTTTTTATATGTTATATGTTATTT	LSC;IGS(trnK-UUU-rps16)	LSC;IGS(trnF-GAA-ndhJ)
31	49994	F	31	50012	0	1.56e-09	GGGGAAAGGAGGGAGAAAGGGGAAAGGAGGG	LSC;IGS(trnT-UGU-trnL-UAA)	LSC;IGS(trnT-UGU-trnL-UAA)
31	93519	F	31	93540	-1	1.45e-07	TCTTTTTGTCCAAGTTACTTCTCTTTTTGTC	IRb;CDS(ycf2)	IRb;CDS(ycf2)
31	104309	F	31	104336	-1	1.45e-07	TTTTCTATTCTATTAGTATTAGATTAGTATT	IRb;IGS(rps12-trnV-GAC)	IRb;IGS(rps12-trnV-GAC)
31	144482	F	31	144509	-1	1.45e-07	AATACTAATCTAATACTAATAGAATAGAATA	IRa;IGS(trnV-GAC-rps12)	IRa;IGS(trnV-GAC-rps12)
31	155278	F	31	155299	-1	1.45e-07	GACAAAAAGAGAAGCAACTTGGACAAAAAGA	IRa;CDS(ycf2)	IRa;CDS(ycf2)
31	5578	F	31	120322	-3	0.00019	TTTTTTTTCAAAAAAAAAAAGAAGAAAAAAG	LSC;rps16intron	SSC;CDS(rps15)
31	9777	F	31	103764	-3	0.00019	TTTTTTTGATTTCTTTTTTTTTTATTTATCC	LSC;trnG-GCCintron	IRb;IGS(rps12-trnV-GAC)
32	8101	F	32	37123	-3	5.24e-05	AAACGGAAAGAGAGGGATTCGAACCCTCGGTA	LSC;trnS-GCU	LSC; trnS-UGA
33	58333	F	33	71978	-3	1.44e-05	TATTAATATTATTTTTATATTATTTATCTATTT	LSC;IGS(atpB-rbcL)	LSC;IGS(rpl33-rps18)
33	71978	F	33	134417	-3	1.44e-05	TATTAATATTATTTCTATATTATTAATATATTT	LSC;IGS(rpl33-rps18)	SSC;IGS(ndhF-ycf1)
34	112562	F	34	112594	-2	1.23e-07	CATTGTTCAACTCTTTGACAACACGAAAAATCCA	IRb;IGS(rrn4.5-rrn5)	IRb;IGS(rrn4.5-rrn5)
34	136221	F	34	136253	-2	1.23e-07	TGGTTTTTTCATGTTGTCAAAGAGTTGAACAATG	IRa;IGS(rrn5-rrn4.5)	IRa;IGS(rrn5-rrn4.5)
34	95977	F	34	96013	-3	3.95e-06	TAGTGACGATATTGATGCTAGTGACGATATTGAT	IRb;CDS(ycf2)	IRb;CDS(ycf2)
34	152802	F	34	152838	-3	3.95e-06	ATCAATAGCGTCACTATCATCAATAGCGTCACTA	IRa;CDS(ycf2)	IRa;CDS(ycf2)
35	8287	F	35	8310	-1	6.41e-10	ATTATTATTTATCTATATAGAGTATTATTATTTAT	LSC;IGS(trnS-GCU-trnG-GCC)	LSC;IGS(trnS-GCU-trnG-GCC)
35	45638	F	35	45654	-1	6.41e-10	TTTATTTACTAGCGTGTTTATTTACTAGCGTATTT	LSC; ycf3 intron	LSC; ycf3 intron
36	46004	F	36	103373	0	1.53e-12	AACCGTACATGAGATTTTCACCTCATACGGCTCCTC	LSC; ycf3 intron	IRb;IGS(rps12-trnV-GAC)
38	123391	F	38	145438	0	9.55e-14	ACGAGGAGCCGTATGAGGTGAAAATCTCATGTACGGTT	SSC;IGS(ndhA)	IRa;IGS(trnV-GAC-rps12)
38	152828	F	38	152846	-1	1.09e-11	CGTCACTAGCATCAATATCGTCACTAGCATCAATATCG	IRa;CDS(ycf2)	IRa;CDS(ycf2)
38	95965	F	38	96001	-3	2.17e-08	CGATATTGATGATAGTGACGATATTGATGCTAGTGACG	IRb;CDS(ycf2)	IRb;CDS(ycf2)
38	152810	F	38	152846	-3	2.17e-08	CGTCACTATCATCAATAGCGTCACTAGCATCAATATCG	IRa;CDS(ycf2)	IRa;CDS(ycf2)
43	112914	F	43	135892	-3	3.11e-11	TCATTCTTATTACTTTTTCATATTGAAAAAGTAATAAGAATGA	IRb;IGS(rrn5-trnR-ACG)	IRa;IGS(trnR-ACG-rrn5)
47	152819	F	47	152837	-2	3.54e-15	CATCAATAGCGTCACTAGCATCAATATCGTCACTAGCATCAATATCG	IRa;CDS(ycf2)	IRa;CDS(ycf2)
52	95977	F	52	95995	-2	4.24e-18	TAGTGACGATATTGATGCTAGTGACGATATTGATGCTAGTGACGCTATTGAT	IRb;CDS(ycf2)	IRb;CDS(ycf2)
64	95965	F	64	95983	-3	2.38e-23	CGATATTGATGATAGTGACGATATTGATGCTAGTGACGATATTGATGCTAGTGACGCTATTGAT	IRb;CDS(ycf2)	IRb;CDS(ycf2)
64	152802	F	64	152820	-3	2.38e-23	ATCAATAGCGTCACTATCATCAATAGCGTCACTAGCATCAATATCGTCACTAGCATCAATATCG	IRa;CDS(ycf2)	IRa;CDS(ycf2)
72	40725	F	72	42949	-1	6.99e-32	ATACATGTGACCCGCTATTAGGAAAAGAATTGCAATAGCTAAATGATGGTGTGCAATATCAGTCAGCCATAA	LSC;CDS(psaB)	LSC;CDS(psaA)
30	8103	P	30	47196	-1	5.63e-07	AGAGTTCCTTGCTTCATTTTTAGAAATGGT	LSC;IGS(psbI-trnS-GCU)	LSC;IGS(ycf3-trnS-GGA)
30	48346	P	30	58225	-3	0.000686	AATGAGATGAATTGGATCAATATCCATACT	LSC;IGS(rps4-trnT-UGU)	LSC;IGS(atpB-rbcL)
31	93519	P	31	155278	-1	1.45e-07	AATATTCGATTGATTGGTCTGAGGTTATCGA	IRb;CDS(ycf2)	IRb;CDS(ycf2)
31	93540	P	31	155299	-1	1.45e-07	AGGTTATCGACAAAAAAGATTTGTCTAAGTC	IRb;CDS(ycf2)	IRb;CDS(ycf2)
31	104309	P	31	144482	-1	1.45e-07	CCGGGGAAAGTATACAGAAAAGACAGTTCTT	IRb;IGS(rps12-trnV-GAC)	IRa;IGS(trnV-GAC-rps12)
31	104336	P	31	144509	-1	1.45e-07	TCTTTTCTTTCTATTATATTAGTATTTTCTA	IRb;IGS(rps12-trnV-GAC)	IRa;IGS(trnV-GAC-rps12)
31	9777	P	31	145054	-3	0.00019	TGCCTTATCTTTATCTTATTTATATTCTATT	LSC;trnG-GCC intron	IRa;IGS(trnV-GAC-rps12)
31	9977	P	31	10012	-3	0.00019	ATATTCGAATTCTATCTATTCTATCTATTTG	LSC;IGS(trnG-GCC-trnR-UCU)	LSC;IGS(trnG-GCC-trnR-UCU)
31	38008	P	31	38023	-3	0.00019	GAAAATAATAAAATCGAAATCATAATAAAAA	LSC;IGS(psbZ-trnG-GCC)	LSC;IGS(psbZ-trnG-GCC)
34	112562	P	34	136221	-2	1.23e-07	GCATCCTAACAGACCGGTAGACTTGAACCTTGTT	IRb;IGS(rrn4.5-rrn5)	IRa;IGS(rrn5-rrn4.5)
34	112594	P	34	136253	-2	1.23e-07	TTCCTACATGACCCGATCAATTCGATCAGGCACT	IRb;IGS(rrn4.5-rrn5)	IRa;IGS(rrn5-rrn4.5)
34	95977	P	34	152802	-3	3.95e-06	GAACAAGTTCCTGGATAACAAGCTTAAAGGTTTT	IRb;CDS(ycf2)	IRa;CDS(ycf2)
34	96013	P	34	152838	-3	3.95e-06	TATTGATGATATCGATATTGATGATAGTGACGAT	IRb;CDS(ycf2)	IRa;CDS(ycf2)
36	46004	P	36	145440	0	1.53e-12	TAGTCGCATAGCTTCATAATAATTCTGTAAGGCCTC	LSC;CDS(ycf3)	IRa;IGS(trnV-GAC-rps12)
38	103373	P	38	123391	0	9.55e-14	TTTTTGGGGGTGATAGTGGAAAAGTTGACAGATAAGTC	IRb;IGS(rps12-trnV-GAC)	SSC;IGS(ndhA)
38	95965	P	38	152810	-3	2.17e-08	TACAGTATTTCTGAACAAGTTCCTGGATAACAAGCTTA	IRb;CDS(ycf2)	IRa;CDS(ycf2)
38	96001	P	38	152846	-3	2.17e-08	TAAAGGTTTTCTTATTGATGATATCGATATTGATGATA	IRb;CDS(ycf2)	IRa;CDS(ycf2)
41	45999	P	41	123393	0	1.49e-15	ATTTCTAGTCGCATAGCTTCATAATAATTCTGTAAGGCCTC	LSC;CDS(ycf3)	SSC;IGS(ndhA)
52	95977	P	52	152802	-2	4.24e-18	GAACAAGTTCCTGGATAACAAGCTTAAAGGTTTTCTTATTGATGATATCGAT	IRb;CDS(ycf2)	IRa;CDS(ycf2)
52	95995	P	52	152820	-2	4.24e-18	CAAGCTTAAAGGTTTTCTTATTGATGATATCGATATTGATGATAGTGACGAT	IRb;CDS(ycf2)	IRa;CDS(ycf2)
64	95965	P	64	152802	-3	2.38e-23	TACAGTATTTCTGAACAAGTTCCTGGATAACAAGCTTAAAGGTTTTCTTATTGATGATATCGAT	IRb;CDS(ycf2)	IRa;CDS(ycf2)
64	95983	P	64	152820	-3	2.38e-23	GTTCCTGGATAACAAGCTTAAAGGTTTTCTTATTGATGATATCGATATTGATGATAGTGACGAT	IRb;CDS(ycf2)	IRa;CDS(ycf2)
G.arboreum A2
Length of the 1st repeat	Starting position of the 1st repeat	Direction	Length of the 2nd repeat	Starting position of the 2nd repeat	Distance between the repeats	Evalue	Repeat sequences	RegionA	RegionB
30	16262	F	30	16291	-1	5.64e-07	ATTCCATAGATCTATGTAGTTCCAAAAAAG	LSC;IGS(atpI-rps2)	LSC;IGS(atpI-rps2)
30	38163	F	30	38185	-2	2.45e-05	AAATAATAACTAAATAGAAATAAAATAATA	LSC;IGS(psbZ-trnG-GCC)	LSC;IGS(psbZ-trnG-GCC)
30	23276	F	30	85943	-3	0.000687	GGACATGAGAGTTTCCTCTCATCCGGCTCA	LSC;rpoC1 intron	LSC;rpl16 intron
30	152908	F	30	152944	-3	0.000687	CATCAATAGCGTCACTAGCATCAATATCGT	IRa;CDS(ycf2)	IRa;CDS(ycf2)
30	44060	R	30	44060	-2	2.45e-05	TCTATCTATCTATTTTTTATCTATCTATTT	LSC;IGS(psaA-ycf3)	LSC;IGS(psaA-ycf3)
30	4892	R	30	51402	-3	0.000687	TTTTCTCTTTTTATATGTTATATGTTATTT	LSC;IGS(trnK-UUU-rps16)	LSC;IGS(trnT-UGU-trnL-UAA)
30	38210	C	30	58298	-3	0.000687	ATATATATAAAAATATATATAATAATAATA	LSC;IGS(psbZ-trnG-GCC)	LSC;IGS(atpB-rbcL)
31	93511	F	31	93532	-1	1.46e-07	TCTTTTTGTCCAAGTTACTTCTCTTTTTGTC	IRb;CDS(ycf2)	IRb;CDS(ycf2)
31	155367	F	31	155388	-1	1.46e-07	GACAAAAAGAGAAGCAACTTGGACAAAAAGA	IRa;CDS(ycf2)	IRa;CDS(ycf2)
31	38130	F	31	38157	-2	6.55e-06	ATAACTAAATAATAACTAAATAGAAATAAAA	LSC;IGS(psbZ-trnG-GCC)	LSC;IGS(psbZ-trnG-GCC)
32	38136	F	32	38185	-1	3.76e-08	AAATAATAACTAAATAGAAATAAAAATAAATA	LSC;IGS(psbZ-trnG-GCC)	LSC;IGS(psbZ-trnG-GCC)
32	8168	F	32	37148	-3	5.24e-05	AAACGGAAAGAGAGGGATTCGAACCCTCGGTA	LSC;trnS-GCU	LSC; trnS-UGA
32	99019	C	32	149882	-3	5.24e-05	ATTATATTAAATATATATAGATTATATTAAAA	IRb;IGS(trnL-CAA-ndhB)	IRa;IGS(ndhB-trnL-CAA)
34	112570	F	34	112602	-2	1.24e-07	CATTGTTCAACTCTTTGACAACACGAAAAATCCA	IRb;IGS(rrn4.5-rrn5)	IRb;IGS(rrn4.5-rrn5)
34	136294	F	34	136326	-2	1.24e-07	TGGTTTTTTCATGTTGTCAAAGAGTTGAACAATG	IRa;IGS(rrn5-rrn4.5)	IRa;IGS(rrn5-rrn4.5)
34	95969	F	34	96005	-3	3.95e-06	TAGTGACGATATTGATGCTAGTGACGATATTGAT	IRb;CDS(ycf2)	IRb;CDS(ycf2)
34	152891	F	34	152927	-3	3.95e-06	ATCAATAGCGTCACTATCATCAATAGCGTCACTA	IRa;CDS(ycf2)	IRa;CDS(ycf2)
35	45719	F	35	45735	-1	6.42e-10	TTTATTTACTAGCGTGTTTATTTACTAGCGTATTT	LSC; ycf3 intron	LSC; ycf3 intron
36	46085	F	36	103364	0	1.53e-12	AACCGTACATGAGATTTTCACCTCATACGGCTCCTC	LSC; ycf3 intron	IRb;IGS(rps12-trnV-GAC)
38	123420	F	38	145528	0	9.56e-14	ACGAGGAGCCGTATGAGGTGAAAATCTCATGTACGGTT	SSC;ndhA intron	IRa;IGS(trnV-GAC-rps12)
38	152917	F	38	152935	-1	1.09e-11	CGTCACTAGCATCAATATCGTCACTAGCATCAATATCG	IRa;CDS(ycf2)	IRa;CDS(ycf2)
38	95957	F	38	95993	-3	2.18e-08	CGATATTGATGATAGTGACGATATTGATGCTAGTGACG	IRb;CDS(ycf2)	IRb;CDS(ycf2)
38	152899	F	38	152935	-3	2.18e-08	CGTCACTATCATCAATAGCGTCACTAGCATCAATATCG	IRa;CDS(ycf2)	IRa;CDS(ycf2)
43	112922	F	43	135965	-3	3.11e-11	TCATTCTTATTACTTTTTCAATATGAAAAAGTAATAAGAATGA	IRb;IGS(rrn4.5-rrn5)	IRa;IGS(rrn5-rrn4.5)
47	152908	F	47	152926	-2	3.55e-15	CATCAATAGCGTCACTAGCATCAATATCGTCACTAGCATCAATATCG	IRa;CDS(ycf2)	IRa;CDS(ycf2)
52	95969	F	52	95987	-2	4.25e-18	TAGTGACGATATTGATGCTAGTGACGATATTGATGCTAGTGACGCTATTGAT	IRb;CDS(ycf2)	IRb;CDS(ycf2)
64	95957	F	64	95975	-3	2.39e-23	CGATATTGATGATAGTGACGATATTGATGCTAGTGACGATATTGATGCTAGTGACGCTATTGAT	IRb;CDS(ycf2)	IRb;CDS(ycf2)
64	152891	F	64	152909	-3	2.39e-23	ATCAATAGCGTCACTATCATCAATAGCGTCACTAGCATCAATATCGTCACTAGCATCAATATCG	IRa;CDS(ycf2)	IRa;CDS(ycf2)
72	40799	F	72	43023	0	3.24e-34	TATACATGTGACCCGCTATTAGGAAAAGAATTGCAATAGCTAAATGATGGTGTGCAATATCAGTCAACCATA	LSC;CDS(psaB)	LSC;CDS(psaA)
30	278	P	30	278	0	6.26e-09	TTTTTTATATTTTATATAAAATATAAAAAA	LSC;IGS(trnH-GUG-psbA)	LSC;IGS(trnH-GUG-psbA)
30	8170	P	30	47295	-1	5.64e-07	ACGGAAAGAGAGGGATTCGAACCCTCGGTA	LSC;trnS-GCU	LSC; trnS-UGA
31	93511	P	31	155367	-1	1.46e-07	TCTTTTTGTCCAAGTTACTTCTCTTTTTGTC	IRb;CDS(ycf2)	IRa;CDS(ycf2)
31	93532	P	31	155388	-1	1.46e-07	TCTTTTTGTCCAAGTTGCTTCTCTTTTTGTC	IRb;CDS(ycf2)	IRa;CDS(ycf2)
31	38022	P	31	38037	-3	0.00019	AAATTAATAATTTATTTTAATTATACTTAAA	LSC;IGS(psbZ-trnG-GCC)	LSC;IGS(psbZ-trnG-GCC)
33	48396	P	33	134453	-3	1.44e-05	TATAATATATAAAAATAATATTAATATATAAAT	LSC;IGS(rps4-trnT-UGU)	SSC;CDS(ndhF)
34	112570	P	34	136294	-2	1.24e-07	CATTGTTCAACTCTTTGACAACACGAAAAATCCA	IRb;IGS(rrn4.5-rrn5)	IRa;IGS(rrn5-rrn4.5)
34	112602	P	34	136326	-2	1.24e-07	CATTGTTCAACTCTTTGACAACATGAAAAAACCA	IRb;IGS(rrn4.5-rrn5)	IRa;IGS(rrn5-rrn4.5)
34	95969	P	34	152891	-3	3.95e-06	TAGTGACGATATTGATGCTAGTGACGATATTGAT	IRb;CDS(ycf2)	IRa;CDS(ycf2)
34	96005	P	34	152927	-3	3.95e-06	TAGTGACGCTATTGATGATAGTGACGCTATTGAT	IRb;CDS(ycf2)	IRa;CDS(ycf2)
36	46085	P	36	145530	0	1.53e-12	AACCGTACATGAGATTTTCACCTCATACGGCTCCTC	LSC; ycf3 intron	IRa;IGS(trnV-GAC-rps12)
38	103364	P	38	123420	0	9.56e-14	AACCGTACATGAGATTTTCACCTCATACGGCTCCTCGT	IRb;IGS(rps12-trnV-GAC)	SSC;IGS(ndhA)
38	95957	P	38	152899	-3	2.18e-08	CGATATTGATGATAGTGACGATATTGATGCTAGTGACG	IRb;CDS(ycf2)	IRa;CDS(ycf2)
38	95993	P	38	152935	-3	2.18e-08	CGATATTGATGCTAGTGACGCTATTGATGATAGTGACG	IRb;CDS(ycf2)	IRa;CDS(ycf2)
41	46080	P	41	123422	0	1.49e-15	TCCAAAACCGTACATGAGATTTTCACCTCATACGGCTCCTC	LSC; ycf3 intron	SSC;IGS(ndhA)
52	95969	P	52	152891	-2	4.25e-18	TAGTGACGATATTGATGCTAGTGACGATATTGATGCTAGTGACGCTATTGAT	IRb;CDS(ycf2)	IRa;CDS(ycf2)
52	95987	P	52	152909	-2	4.25e-18	TAGTGACGATATTGATGCTAGTGACGCTATTGATGATAGTGACGCTATTGAT	IRb;CDS(ycf2)	IRa;CDS(ycf2)
64	95957	P	64	152891	-3	2.39e-23	CGATATTGATGATAGTGACGATATTGATGCTAGTGACGATATTGATGCTAGTGACGCTATTGAT	IRb;CDS(ycf2)	IRa;CDS(ycf2)
64	95975	P	64	152909	-3	2.39e-23	CGATATTGATGCTAGTGACGATATTGATGCTAGTGACGCTATTGATGATAGTGACGCTATTGAT	IRb;CDS(ycf2)	IRa;CDS(ycf2)
G.anomalum B1
Length of the 1st repeat	Starting position of the 1st repeat	Direction	Length of the 2nd repeat	Starting position of the 2nd repeat	Distance between the repeats	Evalue	Repeat sequences	RegionA	RegionB
30	23224	F	30	85357	-3	0.00068	GGACATGAGAGTTTCCTCTCATCCGGCTCA	LSC;rpoC1 intron	LSC;rpl16 intron
30	152167	F	30	152221	-3	0.00068	CATCAATAGCGTCACTAGCATCAATATCGT	IRa;CDS(ycf2)	IRa;CDS(ycf2)
30	47932	C	30	71451	-3	0.00068	AAATATATATAAAAATAATATATAAATATA	LSC;IGS(rps4-trnT-UGU)	LSC;IGS(rpl33-rps18)
31	92914	F	31	92935	-1	1.44e-07	TCTTTTTGTCCAAGTTACTTCTCTTTTTGTC	IRb;CDS(ycf2)	IRb;CDS(ycf2)
31	103718	F	31	103745	-1	1.44e-07	TTTTCTATTCTATTAGTATTAGATTAGTATT	IRb;IGS(rps12-trnV-GAC)	IRb;IGS(rps12-trnV-GAC)
31	143834	F	31	143861	-1	1.44e-07	AATACTAATCTAATACTAATAGAATAGAATA	IRa;IGS(trnV-GAC-rps12)	IRa;IGS(trnV-GAC-rps12)
31	154644	F	31	154665	-1	1.44e-07	GACAAAAAGAGAAGCAACTTGGACAAAAAGA	IRa;CDS(ycf2)	IRa;CDS(ycf2)
32	57817	F	32	71416	-3	5.19e-05	ATTAATATTATTTTTATATTATTTATCTATTT	LSC;IGS(atpB-rbcL)	LSC;IGS(rpl33-rps18)
32	47930	C	32	48599	-3	5.19e-05	AAAAATATATATAAAAATAATATATAAATATA	LSC;IGS(rps4-trnT-UGU)	LSC;IGS(trnT-UGU-trnL-UAA)
34	111959	F	34	111991	-2	1.22e-07	CATTGTTCAACTCTTTGACAACACGAAAAATCCA	IRb;IGS(rrn4.5-rrn5)	IRb;IGS(rrn4.5-rrn5)
34	135585	F	34	135617	-2	1.22e-07	TGGTTTTTTCATGTTGTCAAAGAGTTGAACAATG	IRa;IGS(rrn5-rrn4.5)	IRa;IGS(rrn5-rrn4.5)
34	95372	F	34	95426	-3	3.92e-06	TAGTGACGATATTGATGCTAGTGACGATATTGAT	IRb;CDS(ycf2)	IRb;CDS(ycf2)
34	152150	F	34	152204	-3	3.92e-06	ATCAATAGCGTCACTATCATCAATAGCGTCACTA	IRa;CDS(ycf2)	IRa;CDS(ycf2)
35	45280	F	35	45296	-1	6.36e-10	TTTATTTACTAGCGTGTTTATTTACTAGCGTATTT	LSC; ycf3 intron	LSC; ycf3 intron
35	14276	F	35	14325	-2	3.25e-08	TTTTTCGAATCCGCACATACTTTGTTCTTCCTTTT	LSC;IGS(atpH-atpI)	LSC;IGS(atpH-atpI)
36	45646	F	36	102779	0	1.52e-12	AACCGTACATGAGATTTTCACCTCATACGGCTCCTC	LSC; ycf3 intron	IRb;IGS(rps12-trnV-GAC)
38	122721	F	38	144793	0	9.47e-14	ACGAGGAGCCGTATGAGGTGAAAATCTCATGTACGGTT	SSC;ndhA intron	IRa;IGS(trnV-GAC-rps12)
38	152176	F	38	152212	-1	1.08e-11	CGTCACTAGCATCAATATCGTCACTAGCATCAATATCG	IRa;CDS(ycf2)	IRa;CDS(ycf2)
38	95360	F	38	95414	-3	2.16e-08	CGATATTGATGATAGTGACGATATTGATGCTAGTGACG	IRb;CDS(ycf2)	IRb;CDS(ycf2)
38	152158	F	38	152212	-3	2.16e-08	CGTCACTATCATCAATAGCGTCACTAGCATCAATATCG	IRa;CDS(ycf2)	IRa;CDS(ycf2)
43	112306	F	43	135261	-3	3.08e-11	TCATTCTTATTACTTTTTCATATTGAAAAAGTAATAAGAATGA	IRb;IGS(rrn4.5-rrn5)	IRa;IGS(rrn5-rrn4.5)
47	152167	F	47	152203	-2	3.51e-15	CATCAATAGCGTCACTAGCATCAATATCGTCACTAGCATCAATATCG	IRa;CDS(ycf2)	IRa;CDS(ycf2)
52	95372	F	52	95408	-3	2.11e-16	TAGTGACGATATTGATGCTAGTGACGATATTGATGCTAGTGACGATATTGAT	IRb;CDS(ycf2)	IRb;CDS(ycf2)
52	152150	F	52	152186	-3	2.11e-16	ATCAATAGCGTCACTATCATCAATAGCGTCACTAGCATCAATATCGTCACTAGCATCAATATCG	IRa;CDS(ycf2)	IRa;CDS(ycf2)
56	152176	F	56	152194	-1	2.32e-22	CGTCACTAGCATCAATATCGTCACTAGCATCAATATCGTCACTAGCATCAATATCG	IRa;CDS(ycf2)	IRa;CDS(ycf2)
56	95360	F	56	95396	-3	1.03e-18	CGATATTGATGATAGTGACGATATTGATGCTAGTGACGATATTGATGCTAGTGACG	IRb;CDS(ycf2)	IRb;CDS(ycf2)
56	152158	F	56	152194	-3	1.03e-18	CGTCACTATCATCAATAGCGTCACTAGCATCAATATCGTCACTAGCATCAATATCG	IRa;CDS(ycf2)	IRa;CDS(ycf2)
65	152167	F	65	152185	-2	9.84e-26	CATCAATAGCGTCACTAGCATCAATATCGTCACTAGCATCAATATCGTCACTAGCATCAATATCG	IRa;CDS(ycf2)	IRa;CDS(ycf2)
70	95372	F	70	95390	-2	1.12e-28	TAGTGACGATATTGATGCTAGTGACGATATTGATGCTAGTGACGATATTGATGCTAGTGACGCTATTGAT	IRb;CDS(ycf2)	IRb;CDS(ycf2)
72	40382	F	72	42606	0	3.21e-34	TATACATGTGACCCGCTATTAGGAAAAGAATTGCAATAGCTAAATGATGGTGTGCAATATCAGTCAACCATA	LSC;CDS(psaB)	LSC;CDS(psaB)
82	95360	F	82	95378	-3	7.32e-34	CGATATTGATGATAGTGACGATATTGATGCTAGTGACGATATTGATGCTAGTGACGATATTGATGCTAGTGACGCTATTGAT	IRb;CDS(ycf2)	IRb;CDS(ycf2)
82	152150	F	82	152168	-3	7.32e-34	ATCAATAGCGTCACTATCATCAATAGCGTCACTAGCATCAATATCGTCACTAGCATCAATATCGTCACTAGCATCAATATCG	IRb;CDS(ycf2)	IRb;CDS(ycf2)
30	8186	P	30	46839	-2	2.43e-05	CGGAAAGAGAGGGATTCAAACCCTCGGTAC	LSC;trnS-GCU	LSC; trnS-UGA
31	92914	P	31	154644	-1	1.44e-07	TCTTTTTGTCCAAGTTACTTCTCTTTTTGTC	IRb;CDS(ycf2)	IRa;CDS(ycf2)
31	92935	P	31	154665	-1	1.44e-07	TCTTTTTGTCCAAGTTGCTTCTCTTTTTGTC	IRb;CDS(ycf2)	IRa;CDS(ycf2)
31	103718	P	31	143834	-1	1.44e-07	TTTTCTATTCTATTAGTATTAGATTAGTATT	IRb;IGS(rps12-trnV-GAC)	IRa;IGS(trnV-GAC-rps12)
31	103745	P	31	143861	-1	1.44e-07	TATTCTATTCTATTAGTATTAGATTAGTATT	IRb;IGS(rps12-trnV-GAC)	IRa;IGS(trnV-GAC-rps12)
31	10016	P	31	10051	-3	0.000188	TTGAATATTTATTAATTCAATTCAACGATGC	LSC;IGS(trnG-GCC-trnR-UCU)	LSC;IGS(trnG-GCC-trnR-UCU)
31	37708	P	31	37723	-3	0.000188	AAATTAATAATTTATTTTAATTATACTTAAA	LSC;IGS(psbZ-trnG-GCC)	LSC;IGS(psbZ-trnG-GCC)
34	111959	P	34	135585	-2	1.22e-07	CATTGTTCAACTCTTTGACAACACGAAAAATCCA	IRb;IGS(rrn4.5-rrn5)	IRa;IGS(rrn5-rrn4.5)
34	111991	P	34	135617	-2	1.22e-07	CATTGTTCAACTCTTTGACAACATGAAAAAACCA	IRb;IGS(rrn4.5-rrn5)	IRa;IGS(rrn5-rrn4.5)
34	95372	P	34	152150	-3	3.92e-06	TAGTGACGATATTGATGCTAGTGACGATATTGAT	IRb;CDS(ycf2)	IRa;CDS(ycf2)
34	95426	P	34	152204	-3	3.92e-06	TAGTGACGCTATTGATGATAGTGACGCTATTGAT	IRb;CDS(ycf2)	IRa;CDS(ycf2)
36	45646	P	36	144795	0	1.52e-12	AACCGTACATGAGATTTTCACCTCATACGGCTCCTC	LSC; ycf3 intron	IRa;IGS(trnV-GAC-rps12)
38	102779	P	38	122721	0	9.47e-14	AACCGTACATGAGATTTTCACCTCATACGGCTCCTCGT	IRb;IGS(rps12-trnV-GAC)	SSC;IGS(ndhA)
38	95360	P	38	152158	-3	2.16e-08	CGATATTGATGATAGTGACGATATTGATGCTAGTGACG	IRb;CDS(ycf2)	IRa;CDS(ycf2)
38	95414	P	38	152212	-3	2.16e-08	CGATATTGATGCTAGTGACGCTATTGATGATAGTGACG	IRb;CDS(ycf2)	IRa;CDS(ycf2)
41	45641	P	41	122723	0	1.48e-15	TCCAAAACCGTACATGAGATTTTCACCTCATACGGCTCCTC	LSC; ycf3 intron	SSC;IGS(ndhA)
52	95372	P	52	152150	-3	2.11e-16	TAGTGACGATATTGATGCTAGTGACGATATTGATGCTAGTGACGATATTGAT	IRb;CDS(ycf2)	IRa;CDS(ycf2)
52	95408	P	52	152186	-3	2.11e-16	TAGTGACGATATTGATGCTAGTGACGCTATTGATGATAGTGACGCTATTGAT	IRb;CDS(ycf2)	IRa;CDS(ycf2)
56	95360	P	56	152158	-3	1.03e-18	CGATATTGATGATAGTGACGATATTGATGCTAGTGACGATATTGATGCTAGTGACG	IRb;CDS(ycf2)	IRa;CDS(ycf2)
56	95396	P	56	152194	-3	1.03e-18	CGATATTGATGCTAGTGACGATATTGATGCTAGTGACGCTATTGATGATAGTGACG	IRb;CDS(ycf2)	IRa;CDS(ycf2)
70	95372	P	70	152150	-2	1.12e-28	TAGTGACGATATTGATGCTAGTGACGATATTGATGCTAGTGACGATATTGATGCTAGTGACGCTATTGAT	IRb;CDS(ycf2)	IRa;CDS(ycf2)
70	95390	P	70	152168	-2	1.12e-28	TAGTGACGATATTGATGCTAGTGACGATATTGATGCTAGTGACGCTATTGATGATAGTGACGCTATTGAT	IRb;CDS(ycf2)	IRa;CDS(ycf2)
82	95360	P	82	152150	-3	7.32e-34	CGATATTGATGATAGTGACGATATTGATGCTAGTGACGATATTGATGCTAGTGACGATATTGATGCTAGTGACGCTATTGAT	IRb;CDS(ycf2)	IRa;CDS(ycf2)
82	95378	P	82	152168	-3	7.32e-34	CGATATTGATGCTAGTGACGATATTGATGCTAGTGACGATATTGATGCTAGTGACGCTATTGATGATAGTGACGCTATTGAT	IRb;CDS(ycf2)	IRa;CDS(ycf2)
316	113389	P	316	133904	0	4.02e-181	ACCCCCGGAACTTCTTCGTAGTGGCTCCGTTCCATGCCTCATTTCATAGGGAACCCCAAAGTGGCTCTATTTCATTATATTCCATCCAGATCCCAATTCCATTTTTATATTGTCATTGACATGACATAAGAGATGTCGGTTCTAGTCTATCTTTTTCTATTTCTATATATGTATATGGAAAGTTCAAAAATCATCATATAATAATCCAGAAATAGAAAAGAAAAAAGGGAGGTTAATGATGATTTTAAAATCTTTTATACCAGGGAATCTAATATCCTTATGCATGACGATAATCAATTCGGTCGTTATGGTCGGA	IRb;IGS(trnT-GUU-ycf1)	SSC;IGS(ndhF-ycf1)
G.capitis-viridis B3
Length of the 1st repeat	Starting position of the 1st repeat	Direction	Length of the 2nd repeat	Starting position of the 2nd repeat	Distance between the repeats	Evalue	Repeat sequences	RegionA	RegionB
30	23172	F	30	85319	-3	0.00068	GGACATGAGAGTTTCCTCTCATCCGGCTCA	LSC;rpoC1 intron	LSC;rpl16 intron
30	47880	F	30	47905	-3	0.00068	ATATAAAAATAATATATAAATATAAAAATA	LSC;IGS(rps4-trnT-UGU)	LSC;IGS(rps4-trnT-UGU)
30	152127	F	30	152181	-3	0.00068	CATCAATAGCGTCACTAGCATCAATATCGT	IRa;CDS(ycf2)	IRa;CDS(ycf2)
31	92876	F	31	92897	-1	1.44e-07	TCTTTTTGTCCAAGTTACTTCTCTTTTTGTC	IRb;CDS(ycf2)	IRb;CDS(ycf2)
31	103679	F	31	103706	-1	1.44e-07	TTTTCTATTCTATTAGTATTAGATTAGTATT	IRb;IGS(rps12-trnV-GAC)	IRb;IGS(rps12-trnV-GAC)
31	143795	F	31	143822	-1	1.44e-07	AATACTAATCTAATACTAATAGAATAGAATA	IRa;IGS(trnV-GAC-rps12)	IRa;IGS(trnV-GAC-rps12)
31	154604	F	31	154625	-1	1.44e-07	GACAAAAAGAGAAGCAACTTGGACAAAAAGA	IRa;CDS(ycf2)	IRa;CDS(ycf2)
32	8179	F	32	36772	-3	5.19e-05	AAACGGAAAGAGAGGGATTCGAACCCTCGGTA	LSC;trnS-GCU	LSC; trnS-UGA
32	47872	C	32	48581	-3	5.19e-05	AAAAATATATATAAAAATAATATATAAATATA	LSC;IGS(rps4-trnT-UGU)	LSC;IGS(trnT-UGU-trnL-UAA)
34	111920	F	34	111952	-2	1.22e-07	CATTGTTCAACTCTTTGACAACACGAAAAATCCA	IRb;IGS(rrn4.5-rrn5)	IRb;IGS(rrn4.5-rrn5)
34	135546	F	34	135578	-2	1.22e-07	TGGTTTTTTCATGTTGTCAAAGAGTTGAACAATG	IRa;IGS(rrn5-rrn4.5)	IRa;IGS(rrn5-rrn4.5)
34	95334	F	34	95388	-3	3.92e-06	TAGTGACGATATTGATGCTAGTGACGATATTGAT	IRb;CDS(ycf2)	IRb;CDS(ycf2)
34	152110	F	34	152164	-3	3.92e-06	TTTATTTACTAGCGTGTTTATTTACTAGCGTATTT	LSC; ycf3 intron	LSC; ycf3 intron
35	45222	F	35	45238	-1	6.36e-10	TTTATTTACTAGCGTGTTTATTTACTAGCGTATTT	LSC; ycf3 intron	LSC; ycf3 intron
36	45588	F	36	102741	0	1.51e-12	AACCGTACATGAGATTTTCACCTCATACGGCTCCTC	LSC; ycf3 intron	IRb;IGS(rps12-trnV-GAC)
38	122682	F	38	144753	0	9.47e-14	ACGAGGAGCCGTATGAGGTGAAAATCTCATGTACGGTT	SSC;IGS(ndhA)	IRa;IGS(trnV-GAC-rps12)
38	152136	F	38	152172	-1	1.08e-11	CGTCACTAGCATCAATATCGTCACTAGCATCAATATCG	IRa;CDS(ycf2)	IRa;CDS(ycf2)
38	95322	F	38	95376	-3	2.16e-08	CGATATTGATGATAGTGACGATATTGATGCTAGTGACG	IRb;CDS(ycf2)	IRb;CDS(ycf2)
38	152118	F	38	152172	-3	2.16e-08	CGTCACTATCATCAATAGCGTCACTAGCATCAATATCG	IRa;CDS(ycf2)	IRa;CDS(ycf2)
43	112267	F	43	135222	-3	3.08e-11	TCATTCTTATTACTTTTTCATATTGAAAAAGTAATAAGAATGA	IRb;IGS(rrn5-trnR-ACG)	IRa;IGS(trnR-ACG-rrn5)
47	152127	F	47	152163	-2	3.51e-15	CATCAATAGCGTCACTAGCATCAATATCGTCACTAGCATCAATATCG	IRa;CDS(ycf2)	IRa;CDS(ycf2)
52	95334	F	52	95370	-3	2.1e-16	TAGTGACGATATTGATGCTAGTGACGATATTGATGCTAGTGACGATATTGAT	IRb;CDS(ycf2)	IRb;CDS(ycf2)
52	152110	F	52	152146	-3	2.1e-16	ATCAATAGCGTCACTATCATCAATAGCGTCACTAGCATCAATATCGTCACTA	IRa;CDS(ycf2)	IRa;CDS(ycf2)
56	152136	F	56	152154	-1	2.31e-22	CGTCACTAGCATCAATATCGTCACTAGCATCAATATCGTCACTAGCATCAATATCG	IRa;CDS(ycf2)	IRa;CDS(ycf2)
56	95322	F	56	95358	-3	1.03e-18	CGATATTGATGATAGTGACGATATTGATGCTAGTGACGATATTGATGCTAGTGACG	IRb;CDS(ycf2)	IRb;CDS(ycf2)
56	152118	F	56	152154	-3	1.03e-18	CGTCACTATCATCAATAGCGTCACTAGCATCAATATCGTCACTAGCATCAATATCG	IRa;CDS(ycf2)	IRa;CDS(ycf2)
65	152127	F	65	152145	-2	9.84e-26	CATCAATAGCGTCACTAGCATCAATATCGTCACTAGCATCAATATCGTCACTAGCATCAATATCG	IRa;CDS(ycf2)	IRa;CDS(ycf2)
70	95334	F	70	95352	-2	1.12e-28	TAGTGACGATATTGATGCTAGTGACGATATTGATGCTAGTGACGATATTGATGCTAGTGACGCTATTGAT	IRb;CDS(ycf2)	IRb;CDS(ycf2)
72	40324	F	72	42548	0	3.21e-34	TATACATGTGACCCGCTATTAGGAAAAGAATTGCAATAGCTAAATGATGGTGTGCAATATCAGTCAACCATA	LSC;CDS(psaB)	LSC;CDS(psaA)
82	95322	F	82	95340	-3	7.31e-34	CGATATTGATGATAGTGACGATATTGATGCTAGTGACGATATTGATGCTAGTGACGATATTGATGCTAGTGACGCTATTGAT	IRb;CDS(ycf2)	IRb;CDS(ycf2)
82	152110	F	82	152128	-3	7.31e-34	ATCAATAGCGTCACTATCATCAATAGCGTCACTAGCATCAATATCGTCACTAGCATCAATATCGTCACTAGCATCAATATCG	IRa;CDS(ycf2)	IRa;CDS(ycf2)
30	8181	P	30	46782	-1	7.31e-34	ACGGAAAGAGAGGGATTCGAACCCTCGGTA	LSC;trnS-GCU	LSC; trnS-UGA
31	92876	P	31	154604	-1	7.31e-34	TCTTTTTGTCCAAGTTACTTCTCTTTTTGTC	IRb;CDS(ycf2)	IRa;CDS(ycf2)
31	92897	P	31	154625	-1	1.12e-28	TCTTTTTGTCCAAGTTGCTTCTCTTTTTGTC	IRb;CDS(ycf2)	IRa;CDS(ycf2)
31	103679	P	31	143795	-1	1.12e-28	TTTTCTATTCTATTAGTATTAGATTAGTATT	IRb;IGS(rps12-trnV-GAC)	IRa;IGS(trnV-GAC-rps12)
31	103706	P	31	143822	-1	9.03e-20	TATTCTATTCTATTAGTATTAGATTAGTATT	IRb;IGS(rps12-trnV-GAC)	IRa;IGS(trnV-GAC-rps12)
31	10013	P	31	10048	-3	1.03e-18	TTGAATATTTATTAATTCAATTCAACGATGC	LSC;IGS(trnG-GCC-trnR-UCU)	LSC;IGS(trnG-GCC-trnR-UCU)
31	37650	P	31	37665	-3	1.03e-18	AAATTAATAATTTATTTTAATTATACTTAAA	LSC;IGS(psbZ-trnG-GCC)	LSC;IGS(psbZ-trnG-GCC)
34	111920	P	34	135546	-2	2.1e-16	CATTGTTCAACTCTTTGACAACACGAAAAATCCA	IRb;IGS(rrn4.5-rrn5)	IRa;IGS(rrn5-rrn4.5)
34	111952	P	34	135578	-2	2.1e-16	CATTGTTCAACTCTTTGACAACATGAAAAAACCA	IRb;IGS(rrn4.5-rrn5)	IRa;IGS(rrn5-rrn4.5)
34	95334	P	34	152110	-3	1.48e-15	TAGTGACGATATTGATGCTAGTGACGATATTGAT	IRb;CDS(ycf2)	IRa;CDS(ycf2)
34	95388	P	34	152164	-3	9.47e-14	TAGTGACGCTATTGATGATAGTGACGCTATTGAT	IRb;CDS(ycf2)	IRa;CDS(ycf2)
36	45588	P	36	144755	0	1.51e-12	AACCGTACATGAGATTTTCACCTCATACGGCTCCTC	LSC; ycf3 intron	IRa;IGS(trnV-GAC-rps12)
38	102741	P	38	122682	0	3.08e-11	AACCGTACATGAGATTTTCACCTCATACGGCTCCTCGT	IRb;IGS(rps12-trnV-GAC)	SSC;IGS(ndhA)
38	95322	P	38	152118	-3	3.08e-11	CGATATTGATGATAGTGACGATATTGATGCTAGTGACG	IRb;CDS(ycf2)	IRa;CDS(ycf2)
38	95376	P	38	152172	-3	2.16e-08	CGATATTGATGCTAGTGACGCTATTGATGATAGTGACG	IRb;CDS(ycf2)	IRa;CDS(ycf2)
41	45583	P	41	122684	0	2.16e-08	TCCAAAACCGTACATGAGATTTTCACCTCATACGGCTCCTC	LSC; ycf3 intron	SSC;IGS(ndhA)
52	95334	P	52	152110	-3	1.44e-07	TAGTGACGATATTGATGCTAGTGACGATATTGATGCTAGTGACGATATTGAT	IRb;CDS(ycf2)	IRa;CDS(ycf2)
52	95370	P	52	152146	-3	1.44e-07	TAGTGACGATATTGATGCTAGTGACGCTATTGATGATAGTGACGCTATTGAT	IRb;CDS(ycf2)	IRa;CDS(ycf2)
56	95322	P	56	152118	-3	1.44e-07	GATAGTGACGATATTGATGCTAGTGACGATATTGATGCTAGTGACGATATTGATGC	IRb;CDS(ycf2)	IRa;CDS(ycf2)
56	95358	P	56	152154	-3	5.58e-07	CGATATTGATGCTAGTGACGATATTGATGCTAGTGACGCTATTGATGATAGTGACG	IRb;CDS(ycf2)	IRa;CDS(ycf2)
70	95334	P	70	152110	-2	3.92e-06	TAGTGACGATATTGATGCTAGTGACGATATTGATGCTAGTGACGATATTGATGCTAGTGACGCTATTGAT	IRb;CDS(ycf2)	IRa;CDS(ycf2)
70	95352	P	70	152128	-2	3.92e-06	TAGTGACGATATTGATGCTAGTGACGATATTGATGCTAGTGACGCTATTGATGATAGTGACGCTATTGAT	IRb;CDS(ycf2)	IRa;CDS(ycf2)
82	95322	P	82	152110	-3	0.000188	CGATATTGATGATAGTGACGATATTGATGCTAGTGACGATATTGATGCTAGTGACGATATTGATGCTAGTGACGCTATTGAT	IRb;CDS(ycf2)	IRa;CDS(ycf2)
82	95340	P	82	152128	-3	0.000188	CGATATTGATGCTAGTGACGATATTGATGCTAGTGACGATATTGATGCTAGTGACGCTATTGATGATAGTGACGCTATTGAT	IRb;CDS(ycf2)	IRa;CDS(ycf2)
G.sturtianum C1
Length of the 1st repeat	Starting position of the 1st repeat	Direction	Length of the 2nd repeat	Starting position of the 2nd repeat	Distance between the repeats	Evalue	Repeat sequences	RegionA	RegionB
30	23167	F	30	85494	-3	0.000681	GGACATGAGAGTTTCCTCTCATCCGGCTCA	LSC;rpoC1 intron	LSC;rpl16 intron
30	57769	F	30	57806	-3	0.000681	TATTAGAATTTATTTATATATTTTATTAAT	LSC;IGS(atpB-rbcL)	LSC;IGS(atpB-rbcL)
30	152305	F	30	152341	-3	0.000681	CATCAATAGCGTCACTAGCATCAATATCGT	IRa;CDS(ycf2)	IRa;CDS(ycf2)
30	37811	C	30	71526	-3	0.000681	AATAATAATATATATAATAATATAATAATA	LSC;IGS(psbZ-trnG-GCC)	LSC;IGS(rpl33-rps18)
30	37820	C	30	71520	-3	0.000681	ATATATAATAATATAATAATAGATAATATA	LSC;IGS(psbZ-trnG-GCC)	LSC;IGS(rpl33-rps18)
31	57813	F	31	57849	-1	1.45e-07	ATTTATTTATATATTTTATTTATAATATATT	LSC;IGS(atpB-rbcL)	LSC;IGS(atpB-rbcL)
31	93062	F	31	93083	-1	1.45e-07	TCTTTTTGTCCAAGTTACTTCTCTTTTTGTC	IRb;CDS(ycf2)	IRb;CDS(ycf2)
31	154764	F	31	154785	-1	1.45e-07	GACAAAAAGAGAAGCAACTTGGACAAAAAGA	IRa;CDS(ycf2)	IRa;CDS(ycf2)
31	1745	F	31	1774	-2	6.5e-06	TAGGAATAGCGTTTTGATATGATAATAAATA	LSC;IGS(psbA-trnK-UUU)	LSC;IGS(psbA-trnK-UUU)
31	133947	F	31	134009	-3	0.000189	AATTTTAATATTAATATTAATATTAATAATA	SSC;IGS(ndhF-ycf1)	SSC;IGS(ndhF-ycf1)
31	134003	F	31	134009	-3	0.000189	AATTTTAATATTAATATTAATATTAATAATA	SSC;IGS(ndhF-ycf1)	SSC;IGS(ndhF-ycf1)
31	4788	R	31	103275	-3	0.000189	TTTTTTTTTTATTTTTATTAATTATTTATTT	LSC;IGS(trnK-UUU-rps16)	IRb;IGS(rps12-trnV-GAC)
31	4788	C	31	144572	-3	0.000189	TTTTTTTTTTATTTTTATTAATTATTTATTT	LSC;IGS(trnK-UUU-rps16)	IRa;IGS(trnV-GAC-rps12)
32	32001	F	32	32032	0	3.88e-10	TTAGAAATAAATAGATATTATAAAAAGAAACT	LSC;IGS(trnE-UUC-trnT-GGU)	LSC;IGS(trnE-UUC-trnT-GGU)
32	8157	F	32	36806	-3	5.2e-05	AAACGGAAAGAGAGGGATTCGAACCCTCGGTA	LSC;trnS-GCU	LSC; trnS-UGA
32	74224	R	32	74237	-3	5.2e-05	TTTTTTTTTTCAAAAAAAAAGAAAGAAAAAAA	LSC; cloP intron	LSC; cloP intron
32	98570	C	32	149279	-3	5.2e-05	ATTATATTAAATATATATAGATTATATTAAAA	IRb;IGS(trnL-CAA-ndhB)	IRa;IGS(ndhB-trnL-CAA)
34	45255	F	34	45271	-1	2.48e-09	TTTATTTACTAGCGTGTTTATTTACTAGCGTATT	LSC; ycf3 intron	LSC; ycf3 intron
34	112074	F	34	112106	-2	1.23e-07	CATTGTTCAACTCTTTGACAACACGAAAAATCCA	IRb;IGS(rrn4.5-rrn5)	IRb;IGS(rrn4.5-rrn5)
34	135738	F	34	135770	-2	1.23e-07	TGGTTTTTTCATGTTGTCAAAGAGTTGAACAATG	IRa;IGS(rrn5-rrn4.5)	IRa;IGS(rrn5-rrn4.5)
34	37804	F	34	47900	-3	3.92e-06	AAATAGAAATAATAATATATATAATAATATAATA	LSC;IGS(psbZ-trnG-GCC)	LSC;IGS(rps4-trnT-UGU)
34	95520	F	34	95556	-3	3.92e-06	TAGTGACGATATTGATGCTAGTGACGATATTGAT	IRb;CDS(ycf2)	IRb;CDS(ycf2)
34	152288	F	34	152324	-3	3.92e-06	ATCAATAGCGTCACTATCATCAATAGCGTCACTA	IRa;CDS(ycf2)	IRa;CDS(ycf2)
36	45621	F	36	102921	0	1.52e-12	AACCGTACATGAGATTTTCACCTCATACGGCTCCTC	LSC; ycf3 intron	IRb;IGS(rps12-trnV-GAC)
38	122926	F	38	144919	0	9.48e-14	ACGAGGAGCCGTATGAGGTGAAAATCTCATGTACGGTT	SSC;ndhA intron	IRa;IGS(trnV-GAC-rps12)
38	152314	F	38	152332	-1	1.08e-11	CGTCACTAGCATCAATATCGTCACTAGCATCAATATCG	IRa;CDS(ycf2)	IRa;CDS(ycf2)
38	95508	F	38	95544	-3	2.16e-08	CGATATTGATGATAGTGACGATATTGATGCTAGTGACG	IRb;CDS(ycf2)	IRb;CDS(ycf2)
38	152296	F	38	152332	-3	2.16e-08	CGTCACTATCATCAATAGCGTCACTAGCATCAATATCG	IRa;CDS(ycf2)	IRa;CDS(ycf2)
43	112426	F	43	135409	-3	3.09e-11	TCATTCTTATTACTTTTTCATATTGAAAAAGTAATAAGAATGA	IRb;IGS(rrn5-trnR-ACG)	IRa;IGS(trnR-ACG-rrn5)
47	152305	F	47	152323	-2	3.52e-15	CATCAATAGCGTCACTAGCATCAATATCGTCACTAGCATCAATATCG	IRa;CDS(ycf2)	IRa;CDS(ycf2)
52	95520	F	52	95538	-2	4.22e-18	TAGTGACGATATTGATGCTAGTGACGATATTGATGCTAGTGACGCTATTGAT	IRb;CDS(ycf2)	IRb;CDS(ycf2)
64	95508	F	64	95526	-3	2.37e-23	CGATATTGATGATAGTGACGATATTGATGCTAGTGACGATATTGATGCTAGTGACGCTATTGAT	IRb;CDS(ycf2)	IRb;CDS(ycf2)
64	152288	F	64	152306	-3	2.37e-23	ATCAATAGCGTCACTATCATCAATAGCGTCACTAGCATCAATATCGTCACTAGCATCAATATCG	IRa;CDS(ycf2)	IRa;CDS(ycf2)
65	133917	F	65	133973	-2	9.86e-26	TAATTTTATGCAATTTATATATTAATATCAAATTTTAATATTAATATTAATATTAATAATATTAA	SSC;IGS(ndhF-ycf1)	SSC;IGS(ndhF-ycf1)
69	4865	F	69	4933	0	2.06e-32	TTGTTTTGTAAATGTTTAAATGCAATTACTTCATTTATTCACTTGATCTTTTTTATCTCTATTTTCTAT	LSC;IGS(trnK-UUU-rps16)	LSC;IGS(trnK-UUU-rps16)
72	40336	F	72	42560	0	3.21e-34	TATACATGTGACCCGCTATTAGGAAAAGAATTGCAATAGCTAAATGATGGTGTGCAATATCAGTCAACCATA	LSC;CDS(psaB)	LSC;CDS(psaA)
30	8159	P	30	46814	-1	5.59e-07	ACGGAAAGAGAGGGATTCGAACCCTCGGTA	LSC;trnS-GCU	LSC; trnS-UGA
31	93062	P	31	154764	-1	1.45e-07	TCTTTTTGTCCAAGTTACTTCTCTTTTTGTC	IRb;CDS(ycf2)	IRa;CDS(ycf2)
31	93083	P	31	154785	-1	1.45e-07	TCTTTTTGTCCAAGTTGCTTCTCTTTTTGTC	IRb;CDS(ycf2)	IRa;CDS(ycf2)
31	10011	P	31	10046	-3	0.000189	TTGAATATTTATTAATTCAATTCAACGATGC	LSC;IGS(trnG-UCC-trnR-UCU)	LSC;IGS(trnG-UCC-trnR-UCU)
31	37696	P	31	37711	-3	0.000189	AAATTAATAATTTATTTTAATTATACTTAAA	LSC;IGS(psbZ-trnG-GCC)	LSC;IGS(psbZ-trnG-GCC)
32	37818	P	32	71530	-2	1.73e-06	ATATATATAATAATATAATAATAGATAATATA	LSC;IGS(psbZ-trnG-GCC)	LSC;IGS(rpl33-rps18)
34	112074	P	34	135738	-2	1.23e-07	CATTGTTCAACTCTTTGACAACACGAAAAATCCA	IRb;IGS(rrn4.5-rrn5)	IRa;IGS(rrn5-rrn4.5)
34	112106	P	34	135770	-2	1.23e-07	CATTGTTCAACTCTTTGACAACATGAAAAAACCA	IRb;IGS(rrn4.5-rrn5)	IRa;IGS(rrn5-rrn4.5)
34	95520	P	34	152288	-3	3.92e-06	TAGTGACGATATTGATGCTAGTGACGATATTGAT	IRb;CDS(ycf2)	IRa;CDS(ycf2)
34	95556	P	34	152324	-3	3.92e-06	TAGTGACGCTATTGATGATAGTGACGCTATTGAT	IRb;CDS(ycf2)	IRa;CDS(ycf2)
36	45621	P	36	144921	0	1.52e-12	AACCGTACATGAGATTTTCACCTCATACGGCTCCTC	LSC; ycf3 intron	IRa;IGS(trnV-GAC-rps12)
38	102921	P	38	122926	0	9.48e-14	AACCGTACATGAGATTTTCACCTCATACGGCTCCTCGT	IRb;IGS(rps12-trnV-GAC)	SSC;IGS(ndhA)
38	95508	P	38	152296	-3	2.16e-08	CGATATTGATGATAGTGACGATATTGATGCTAGTGACG	IRb;CDS(ycf2)	IRa;CDS(ycf2)
38	95544	P	38	152332	-3	2.16e-08	CGATATTGATGCTAGTGACGCTATTGATGATAGTGACG	IRb;CDS(ycf2)	IRa;CDS(ycf2)
41	45616	P	41	122928	0	1.48e-15	TCCAAAACCGTACATGAGATTTTCACCTCATACGGCTCCTC	LSC; ycf3 intron	SSC;IGS(ndhA)
52	95520	P	52	152288	-2	4.22e-18	TAGTGACGATATTGATGCTAGTGACGATATTGATGCTAGTGACGCTATTGAT	IRb;CDS(ycf2)	IRa;CDS(ycf2)
52	95538	P	52	152306	-2	4.22e-18	TAGTGACGATATTGATGCTAGTGACGCTATTGATGATAGTGACGCTATTGAT	IRb;CDS(ycf2)	IRa;CDS(ycf2)
64	95508	P	64	152288	-3	2.37e-23	CGATATTGATGATAGTGACGATATTGATGCTAGTGACGATATTGATGCTAGTGACGCTATTGAT	IRb;CDS(ycf2)	IRa;CDS(ycf2)
64	95526	P	64	152306	-3	2.37e-23	CGATATTGATGCTAGTGACGATATTGATGCTAGTGACGCTATTGATGATAGTGACGCTATTGAT	IRb;CDS(ycf2)	IRa;CDS(ycf2)
G.robinsonii C2
Length of the 1st repeat	Starting position of the 1st repeat	Direction	Length of the 2nd repeat	Starting position of the 2nd repeat	Distance between the repeats	Evalue	Repeat sequences	RegionA	RegionB
30	37922	F	30	37947	-1	5.61e-07	AATAATAAATTATAAATATACTAAAAATAA	LSC;IGS(psbZ-trnG-GCC)	LSC;IGS(psbZ-trnG-GCC)
30	23339	F	30	85719	-3	0.000683	GGACATGAGAGTTTCCTCTCATCCGGCTCA	LSC;rpoC1intron	LSC;rpl16 intron
30	152526	F	30	152562	-3	0.000683	CATCAATAGCGTCACTAGCATCAATATCGT	IRa;CDS(ycf2)	IRa;CDS(ycf2)
31	93298	F	31	93319	-1	1.45e-07	TCTTTTTGTCCAAGTTACTTCTCTTTTTGTC	IRb;CDS(ycf2)	IRb;CDS(ycf2)
31	154985	F	31	155006	-1	1.45e-07	GACAAAAAGAGAAGCAACTTGGACAAAAAGA	IRa;CDS(ycf2)	IRa;CDS(ycf2)
31	1856	F	31	1885	-2	6.52e-06	TAGGAATAGCGTTTTGATATGATAATAAATA	LSC;IGS(psaA-ycf3)	LSC;IGS(psaA-ycf3)
31	48079	F	31	48117	-2	6.52e-06	ATAAAAATATATATAATATATAAAAAAAATA	LSC;IGS(rps4-trnT-UGU)	LSC;IGS(rps4-trnT-UGU)
32	8297	F	32	36969	-3	5.22e-05	AAACGGAAAGAGAGGGATTCGAACCCTCGGTA	LSC;trnS-GCU	LSC; trnS-UGA
32	98807	C	32	149499	-3	5.22e-05	ATTATATTAAATATATATAGATTATATTAAAA	IRb;IGS(trnL-CAA-ndhB)	IRa;IGS(ndhB-trnL-CAA)
34	112309	F	34	112341	-2	1.23e-07	CATTGTTCAACTCTTTGACAACACGAAAAATCCA	IRb;IGS(rrn4.5-rrn5)	IRb;IGS(rrn4.5-rrn5)
34	135960	F	34	135992	-2	1.23e-07	TGGTTTTTTCATGTTGTCAAAGAGTTGAACAATG	IRa;IGS(rrn5-rrn4.5)	IRa;IGS(rrn5-rrn4.5)
34	95756	F	34	95792	-3	3.93e-06	TAGTGACGATATTGATGCTAGTGACGATATTGAT	IRb;CDS(ycf2)	IRb;CDS(ycf2)
34	152509	F	34	152545	-3	3.93e-06	ATCAATAGCGTCACTATCATCAATAGCGTCACTA	IRa;CDS(ycf2)	IRa;CDS(ycf2)
35	81952	F	35	81978	-1	6.39e-10	AAATCCATTGGATTAAAAATTTTGATAAATCAATT	LSC;IGS(petD-rpoA)	LSC;IGS(petD-rpoA)
36	45793	F	36	103152	0	1.52e-12	AACCGTACATGAGATTTTCACCTCATACGGCTCCTC	LSC; ycf3 intron	IRb;IGS(rps12-trnV-GAC)
38	123155	F	38	145145	0	9.51e-14	ACGAGGAGCCGTATGAGGTGAAAATCTCATGTACGGTT	SSC;IGS(ndhA)	IRa;IGS(trnV-GAC-rps12)
38	152535	F	38	152553	-1	1.08e-11	CGTCACTAGCATCAATATCGTCACTAGCATCAATATCG	IRa;CDS(ycf2)	IRa;CDS(ycf2)
38	95744	F	38	95780	-3	2.17e-08	CGATATTGATGATAGTGACGATATTGATGCTAGTGACG	IRb;CDS(ycf2)	IRb;CDS(ycf2)
38	152517	F	38	152553	-3	2.17e-08	CGTCACTATCATCAATAGCGTCACTAGCATCAATATCG	IRa;CDS(ycf2)	IRa;CDS(ycf2)
43	112661	F	43	135631	-3	3.09e-11	TCATTCTTATTACTTTTTCATATTGAAAAAGTAATAAGAATGA	IRb;IGS(rrn5-trnR-ACG)	IRa;IGS(trnR-ACG-rrn5)
47	152526	F	47	152544	-2	3.53e-15	CATCAATAGCGTCACTAGCATCAATATCGTCACTAGCATCAATATCG	IRa;CDS(ycf2)	IRa;CDS(ycf2)
52	95756	F	52	95774	-2	4.23e-18	TAGTGACGATATTGATGCTAGTGACGATATTGATGCTAGTGACGCTA	IRb;CDS(ycf2)	IRb;CDS(ycf2)
64	95744	F	4	95762	-3	2.38e-23	CGATATTGATGATAGTGACGATATTGATGCTAGTGACGATATTGATGCTAGTGACGCTATTGAT	IRb;CDS(ycf2)	IRb;CDS(ycf2)
64	152509	F	64	152527	-3	2.38e-23	ATCAATAGCGTCACTATCATCAATAGCGTCACTAGCATCAATATCGTCACTAGCATCAATATCG	IRa;CDS(ycf2)	IRa;CDS(ycf2)
81	40547	F	81	42771	0	1.23e-39	ATCAATAGCGTCACTATCATCAATAGCGTCACTAGCATCAATATCGTCACTAGCATCAATATCGTCACTATCATCAATATC	IRa;CDS(ycf2)	IRa;CDS(ycf2)
123	0	F	123	159726	0	6.36e-65	TAGAAAAAGGAATAAATATAGTGATAATTTGATTCTTCGTCGACGGAGTAAATAGGAGAGATTATTTCTTTCTTCGTCTTTACAAAAACAAAAAAAAATATATTTTTAAAGTAAAAAAAATGG	LSC;IGS(rpl2-trnH-GUG)	LSC;IGS(rpl2-trnH-GUG)
30	8299	P	30	46991	-1	5.61e-07	ACGGAAAGAGAGGGATTCGAACCCTCGGTA	LSC;trnS-GCU	LSC; trnS-UGA
31	93298	P	31	154985	-1	1.45e-07	TCTTTTTGTCCAAGTTACTTCTCTTTTTGTC	IRb;CDS(ycf2)	IRa;CDS(ycf2)
31	93319	P	31	155006	-1	1.45e-07	TCTTTTTGTCCAAGTTGCTTCTCTTTTTGTC	IRb;CDS(ycf2)	IRa;CDS(ycf2)
31	4949	P	31	131757	-3	0.000189	TACAATGAAAAAAAAAAGAATTCATTTTTTT	LSC;IGS(trnK-UUU-rps16)	SSC;CDS(ndhG)
31	10129	P	31	10164	-3	0.000189	TTGAATATTTATTAATTCAATTCAATGATGC	LSC;IGS(trnG-GCC-trnR-UCU)	LSC;IGS(trnG-GCC-trnR-UCU)
31	37853	P	31	37868	-3	0.000189	AAATTAATAATTTATTTTAATTATACTTAAA	LSC;IGS(psbZ-trnG-GCC)	LSC;IGS(psbZ-trnG-GCC)
31	70891	P	31	116811	-3	0.000189	TTTTTATTTTTTTTTTTAGTTTTTTTAGAAT	LSC;IGS(psaJ-rpl33)	SSC;CDS(ycf1)
34	112309	P	34	135960	-2	1.23e-07	CATTGTTCAACTCTTTGACAACACGAAAAATCCA	IRb;IGS(rrn4.5-rrn5)	IRa;IGS(rrn5-rrn4.5)
34	112341	P	34	135992	-2	1.23e-07	CATTGTTCAACTCTTTGACAACATGAAAAAACCA	IRb;IGS(rrn4.5-rrn5)	IRa;IGS(rrn5-rrn4.5)
34	95756	P	34	152509	-3	3.93e-06	TAGTGACGATATTGATGCTAGTGACGATATTGAT	IRb;CDS(ycf2)	IRa;CDS(ycf2)
34	95792	P	34	152545	-3	3.93e-06	TAGTGACGCTATTGATGATAGTGACGCTATTGAT	IRb;CDS(ycf2)	IRa;CDS(ycf2)
36	45793	P	36	145147	0	1.52e-12	AACCGTACATGAGATTTTCACCTCATACGGCTCCTC	LSC; ycf3 intron	IRa;IGS(trnV-GAC-rps12)
38	103152	P	8	123155	0	9.51e-14	AACCGTACATGAGATTTTCACCTCATACGGCTCCTCGT	IRb;IGS(rps12-trnV-GAC)	SSC;IGS(ndhA)
38	95744	P	38	152517	-3	2.17e-08	CGATATTGATGATAGTGACGATATTGATGCTAGTGACG	IRb;CDS(ycf2)	IRa;CDS(ycf2)
38	95780	P	38	152553	-3	2.17e-08	CGATATTGATGCTAGTGACGCTATTGATGATAGTGACG	IRb;CDS(ycf2)	IRa;CDS(ycf2)
41	45788	P	41	123157	0	1.49e-15	TCCAAAACCGTACATGAGATTTTCACCTCATACGGCTCCTC	LSC; ycf3 intron	SSC;IGS(ndhA)
52	95756	P	52	152509	-2	4.23e-18	TAGTGACGATATTGATGCTAGTGACGATATTGATGCTAGTGACGCTATTGAT	IRb;CDS(ycf2)	IRa;CDS(ycf2)
52	95774	P	52	152527	-2	4.23e-18	TAGTGACGATATTGATGCTAGTGACGCTATTGATGATAGTGACGCTATTGAT	IRb;CDS(ycf2)	IRa;CDS(ycf2)
64	95744	P	64	152509	-3	2.38e-23	CGATATTGATGATAGTGACGATATTGATGCTAGTGACGATATTGATGCTAGTGACGCTATTGAT	IRb;CDS(ycf2)	IRa;CDS(ycf2)
64	95762	P	64	152527	-3	2.38e-23	CGATATTGATGCTAGTGACGATATTGATGCTAGTGACGCTATTGATGATAGTGACGCTATTGAT	IRb;CDS(ycf2)	IRa;CDS(ycf2)
125	0	P	125	88484	0	3.97e-66	TAGAAAAAGGAATAAATATAGTGATAATTTGATTCTTCGTCGACGGAGTAAATAGGAGAGATTATTTCTTTCTTCGTCTTTACAAAAACAAAAAAAAATATATTTTTAAAGTAAAAAAAATGGCG	LSC;IGS(rpl2-trnH-GUG)	IRa;CDS(ycf2)
G.thurberi D1
Length of the 1st repeat	Starting position of the 1st repeat	Direction	Length of the 2nd repeat	Starting position of the 2nd repeat	Distance between the repeats	Evalue	Repeat sequences	RegionA	RegionB
30	38201	F	30	38223	-2	2.45e-05	AAATAATAACTAAATAGAAATAAAATAATA	LSC;IGS(psbZ-trnG-GCC)	LSC;IGS(psbZ-trnG-GCC)
30	8180	F	30	37186	-3	0.000687	AAACGGAAAGAGAGGGATTCGAACCCTCGGTA	LSC;trnS-GCU	LSC; trnS-UGA
30	23288	F	30	85979	-3	0.000687	GGACATGAGAGTTTCCTCTCATCCGGCTCA	LSC;rpoC1intron	LSC;rpl16 intron
30	152943	F	30	152979	-3	0.000687	CATCAATAGCGTCACTAGCATCAATATCGT	IRa;CDS(ycf2)	IRa;CDS(ycf2)
30	4905	R	30	51442	-3	0.000687	TTTTCTCTTTTTATATGTTATATGTTATTT	LSC;IGS(trnK-UUU-rps16)	LSC;IGS(trnF-GAA-ndhJ)
30	38248	C	30	58337	-3	0.000687	ATATATATAAAAATATATATAATAATAATA	LSC;IGS(psbZ-trnG-GCC)	LSC;IGS(atpB-rbcL)
31	93547	F	31	93568	-1	1.46e-07	TCTTTTTGTCCAAGTTACTTCTCTTTTTGTC	IRb;CDS(ycf2)	IRb;CDS(ycf2)
31	155402	F	31	155423	-1	1.46e-07	GACAAAAAGAGAAGCAACTTGGACAAAAAGA	IRa;CDS(ycf2)	IRa;CDS(ycf2)
31	38168	F	31	38195	-2	6.56e-06	ATAACTAAATAATAACTAAATAGAAATAAAA	LSC;IGS(psbZ-trnG-GCC)	LSC;IGS(psbZ-trnG-GCC)
31	16276	F	31	16305	-3	0.00019	TTCCATAGATCTATGTAGTTCCAAAAAAGTT	LSC;IGS(atpI-rps2)	LSC;IGS(atpI-rps2)
31	32378	F	31	32403	-3	0.00019	ATTAGAAATAAATAGATATTATAAAAATAGA	LSC;IGS(trnE-UUC-trnT-GGU)	LSC;IGS(trnE-UUC-trnT-GGU)
32	38174	F	32	38223	-1	3.76e-08	AAATAATAACTAAATAGAAATAAAAATAAATA	LSC;IGS(psbZ-trnG-GCC)	LSC;IGS(psbZ-trnG-GCC)
32	74722	R	32	74735	-3	5.24e-05	TTTTTTTTTTCAAAAAAAAAGAAAGAAAAAAA	LSC; cloP intron	LSC; cloP intron
32	99055	C	32	149917	-3	5.24e-05	ATTATATTAAATATATATAGATTATATTAAAA	IRb;IGS(trnL-CAA-ndhB)	IRa;IGS(ndhB-trnL-CAA)
34	112607	F	34	112639	-2	1.24e-07	CATTGTTCAACTCTTTGACAACACGAAAAATCCA	IRb;IGS(rrn4.5-rrn5)	IRb;IGS(rrn4.5-rrn5)
34	136328	F	34	136360	-2	1.24e-07	TGGTTTTTTCATGTTGTCAAAGAGTTGAACAATG	IRa;IGS(rrn5-rrn4.5)	IRa;IGS(rrn5-rrn4.5)
34	96005	F	34	96041	-3	3.95e-06	TAGTGACGATATTGATGCTAGTGACGATATTGAT	IRb;CDS(ycf2)	IRb;CDS(ycf2)
34	152926	F	34	152962	-3	3.95e-06	ATCAATAGCGTCACTATCATCAATAGCGTCACTA	IRa;CDS(ycf2)	IRa;CDS(ycf2)
35	45757	F	35	45773	-1	6.42e-10	TTTATTTACTAGCGTGTTTATTTACTAGCGTATTT	LSC; ycf3 intron	LSC; ycf3 intron
36	46123	F	36	103400	0	1.53e-12	AACCGTACATGAGATTTTCACCTCATACGGCTCCTC	LSC; ycf3 intron	IRb;IGS(rps12-trnV-GAC)
38	123457	F	38	145563	0	9.56e-14	AAATCGGTTGCTAAATGAATTCCAATTTGTTGACTATT	SSC;CDS(ndhG)	IRa;IGS(trnV-GAC-rps12)
38	152952	F	38	152970	-1	1.09e-11	CGTCACTAGCATCAATATCGTCACTAGCATCAATATCG	IRa;CDS(ycf2)	IRa;CDS(ycf2)
38	95993	F	38	96029	-3	2.18e-08	CGATATTGATGATAGTGACGATATTGATGCTAGTGACG	IRb;CDS(ycf2)	IRb;CDS(ycf2)
38	152934	F	38	152970	-3	2.18e-08	CGTCACTATCATCAATAGCGTCACTAGCATCAATATCG	IRa;CDS(ycf2)	IRa;CDS(ycf2)
43	112959	F	43	135999	-3	3.11e-11	TCATTCTTATTACTTTTTCAATATGAAAAAGTAATAAGAATGA	IRb;IGS(rrn5-trnR-ACG)	IRa;IGS(rrn5-rrn4.5)
47	152943	F	47	152961	-2	3.55e-15	CATCAATAGCGTCACTAGCATCAATATCGTCACTAGCATCAATATCG	IRa;CDS(ycf2)	IRa;CDS(ycf2)
52	96005	F	52	96023	-2	4.25e-18	TAGTGACGATATTGATGCTAGTGACGATATTGATGCTAGTGACGCTATTGAT	IRb;CDS(ycf2)	IRb;CDS(ycf2)
64	95993	F	64	96011	-3	2.39e-23	CGATATTGATGATAGTGACGATATTGATGCTAGTGACGATATTGATGCTAGTGACGCTATTGAT	IRb;CDS(ycf2)	IRb;CDS(ycf2)
64	152926	F	64	152944	-3	2.39e-23	ATCAATAGCGTCACTATCATCAATAGCGTCACTAGCATCAATATCGTCACTAGCATCAATATCG	IRa;CDS(ycf2)	IRa;CDS(ycf2)
72	40837	F	72	43061	0	3.24e-34	TATACATGTGACCCGCTATTAGGAAAAGAATTGCAATAGCTAAATGATGGTGTGCAATATCAGTCAACCATA	LSC;CDS(psaB)	LSC;CDS(psaA)
30	8183	P	30	47332	-2	2.45e-05	CGGAAAGAGAGGGATTCGAACCCTCGGCAC	LSC;trnS-GCU	LSC; trnS-UGA
31	93547	P	31	155402	-1	1.46e-07	TCTTTTTGTCCAAGTTACTTCTCTTTTTGTC	IRb;CDS(ycf2)	IRa;CDS(ycf2)
31	93568	P	31	155423	-1	1.46e-07	TCTTTTTGTCCAAGTTGCTTCTCTTTTTGTC	IRb;CDS(ycf2)	IRa;CDS(ycf2)
31	38060	P	31	38075	-3	0.00019	AAATTAATAATTTATTTTAATTATACTTAAA	LSC;IGS(psbZ-trnG-GCC)	LSC;IGS(psbZ-trnG-GCC)
33	48434	P	33	134487	-3	1.44e-05	TATAATATATAAAAATAATATTAATATATAAAT	LSC;IGS(rps4-trnT-UGU)	SSC;CDS(ycf1)
34	112607	P	34	136328	-2	1.24e-07	CATTGTTCAACTCTTTGACAACACGAAAAATCCA	IRb;IGS(rrn4.5-rrn5)	IRa;IGS(rrn5-rrn4.5)
34	112639	P	34	136360	-2	1.24e-07	CATTGTTCAACTCTTTGACAACATGAAAAAACCA	IRa;IGS(rrn5-rrn4.5)	IRa;IGS(rrn5-rrn4.5)
34	96005	P	34	152926	-3	3.95e-06	TAGTGACGATATTGATGCTAGTGACGATATTGAT	IRb;CDS(ycf2)	IRa;CDS(ycf2)
34	96041	P	34	152962	-3	3.95e-06	TAGTGACGCTATTGATGATAGTGACGCTATTGAT	IRb;CDS(ycf2)	IRa;CDS(ycf2)
36	46123	P	36	145565	0	1.53e-12	AACCGTACATGAGATTTTCACCTCATACGGCTCCTC	LSC; ycf3 intron	IRa;IGS(trnV-GAC-rps12)
38	103400	P	38	123457	0	9.56e-14	AACCGTACATGAGATTTTCACCTCATACGGCTCCTCGT	IRb;IGS(rps12-trnV-GAC)	SSC;CDS(ndhG)
38	95993	P	38	152934	-3	2.18e-08	CGATATTGATGATAGTGACGATATTGATGCTAGTGACG	IRb;CDS(ycf2)	IRa;CDS(ycf2)
38	96029	P	38	152970	-3	2.18e-08	CGATATTGATGCTAGTGACGCTATTGATGATAGTGACG	IRb;CDS(ycf2)	IRa;CDS(ycf2)
41	46118	P	41	123459	0	1.49e-15	TCCAAAACCGTACATGAGATTTTCACCTCATACGGCTCCTC	LSC; ycf3 intron	SSC;CDS(ndhG)
52	96005	P	52	152926	-2	4.25e-18	TAGTGACGATATTGATGCTAGTGACGATATTGATGCTAGTGACGCTATTGAT	IRb;CDS(ycf2)	IRa;CDS(ycf2)
52	96023	P	52	152944	-2	4.25e-18	TAGTGACGATATTGATGCTAGTGACGCTATTGATGATAGTGACGCTATTGAT	IRb;CDS(ycf2)	IRa;CDS(ycf2)
64	95993	P	64	152926	-3	2.39e-23	CGATATTGATGATAGTGACGATATTGATGCTAGTGACGATATTGATGCTAGTGACGCTATTGAT	IRb;CDS(ycf2)	IRa;CDS(ycf2)
64	96011	P	64	152944	-3	2.39e-23	CGATATTGATGCTAGTGACGATATTGATGCTAGTGACGCTATTGATGATAGTGACGCTATTGAT	IRb;CDS(ycf2)	IRa;CDS(ycf2)
G.harkessii D2-2
Length of the 1st repeat	Starting position of the 1st repeat	Direction	Length of the 2nd repeat	Starting position of the 2nd repeat	Distance between the repeats	Evalue	Repeat sequences	RegionA	RegionB
30	38104	F	30	48284	-1	5.63e-07	AAATAGAAATAATAATATATATAATAATAT	LSC;IGS(psbZ-trnG-GCC)	LSC;IGS(rps4-trnT-UGU)
30	9742	F	30	103762	-2	2.45e-05	CAATTTTTTTGATTTCTTTTTTTTTTATTT	LSC;trnG-GCC intron	IRb;IGS(rps12-trnV-GAC)
30	23172	F	30	85971	-3	0.000686	GGACATGAGAGTTTCCTCTCATCCGGCTCA	LSC;rpoC1 intron	LSC;rpl16 intron
30	152808	F	30	152844	-3	0.000686	CATCAATAGCGTCACTAGCATCAATATCGT	IRa;CDS(ycf2)	IRa;CDS(ycf2)
30	4814	R	30	51315	-3	0.000686	TTTTCTCTTTTTATATGTTATATGTTATTT	LSC;IGS(trnK-UUU-rps16)	LSC;IGS(trnF-GAA-ndhJ)
31	93520	F	31	93541	-1	1.45e-07	TCTTTTTGTCCAAGTTACTTCTCTTTTTGTC	IRb;CDS(ycf2)	IRb;CDS(ycf2)
31	104311	F	31	104338	-1	1.45e-07	TTTTCTATTCTATTAGTATTAGATTAGTATT	IRb;IGS(rps12-trnV-GAC)	IRb;IGS(rps12-trnV-GAC)
31	144470	F	31	144497	-1	1.45e-07	AATACTAATCTAATACTAATAGAATAGAATA	IRa;IGS(trnV-GAC-rps12)	IRa;IGS(trnV-GAC-rps12)
31	155267	F	31	155288	-1	1.45e-07	GACAAAAAGAGAAGCAACTTGGACAAAAAGA	IRa;CDS(ycf2)	IRa;CDS(ycf2)
31	38124	R	31	38159	-3	0.00019	ATAATAATATTATAAGAATAATATAATAATA	LSC;IGS(psbZ-trnG-GCC)	LSC;IGS(psbZ-trnG-GCC)
32	5569	F	32	74694	-2	1.75e-06	TCTTTTTTTTTTCAAAAAAAAAGAAGAAAAAA	LSC;rps16intron	LSC; cloP intron
32	8093	F	32	37081	-3	5.24e-05	AAACGGAAAGAGAGGGATTCGAACCCTCGGTA	LSC;trnS-GCU	LSC; trnS-UGA
33	58337	F	33	71962	-3	1.44e-05	TATTAATATTATTTTTATATTATTTATCTATTT	LSC;IGS(atpB-rbcL)	LSC;IGS(rpl33-rps18)
34	112557	F	34	112589	-2	1.23e-07	CATTGTTCAACTCTTTGACAACACGAAAAATCCA	IRb;IGS(rrn4.5-rrn5)	IRb;IGS(rrn4.5-rrn5)
34	136216	F	34	136248	-2	1.23e-07	TGGTTTTTTCATGTTGTCAAAGAGTTGAACAATG	IRa;IGS(rrn5-rrn4.5)	IRa;IGS(rrn5-rrn4.5)
34	95978	F	34	96014	-3	3.95e-06	TAGTGACGATATTGATGCTAGTGACGATATTGAT	IRb;CDS(ycf2)	IRb;CDS(ycf2)
34	152791	F	34	152827	-3	3.95e-06	ATCAATAGCGTCACTATCATCAATAGCGTCACTA	IRa;CDS(ycf2)	IRa;CDS(ycf2)
35	38128	F	35	38163	0	6.11e-12	TAATATTATAAGAATAATATAATAATAGATAATAT	LSC;IGS(psbZ-trnG-GCC)	LSC;IGS(psbZ-trnG-GCC)
35	45642	F	35	45658	-1	6.41e-10	TTTATTTACTAGCGTGTTTATTTACTAGCGTATTT	LSC; ycf3 intron	LSC; ycf3 intron
36	46008	F	36	103374	0	1.53e-12	AACCGTACATGAGATTTTCACCTCATACGGCTCCTC	LSC; ycf3 intron	IRb;IGS(rps12-trnV-GAC)
38	123392	F	38	145427	0	9.54e-14	ACGAGGAGCCGTATGAGGTGAAAATCTCATGTACGGTT	SSC;IGS(ndhA)	IRa;IGS(trnV-GAC-rps12)
38	152817	F	38	152835	-1	1.09e-11	CGTCACTAGCATCAATATCGTCACTAGCATCAATATCG	IRa;CDS(ycf2)	IRa;CDS(ycf2)
38	95966	F	38	96002	-3	2.17e-08	CGATATTGATGATAGTGACGATATTGATGCTAGTGACG	IRb;CDS(ycf2)	IRb;CDS(ycf2)
38	152799	F	38	152835	-3	2.17e-08	CGTCACTATCATCAATAGCGTCACTAGCATCAATATCG	IRa;CDS(ycf2)	IRa;CDS(ycf2)
43	112909	F	43	135887	-3	3.11e-11	TCATTCTTATTACTTTTTCATATTGAAAAAGTAATAAGAATGA	IRb;IGS(rrn5-trnR-ACG)	IRa;IGS(rrn5-rrn4.5)
47	152808	F	47	152826	-2	3.54e-15	CATCAATAGCGTCACTAGCATCAATATCGTCACTAGCATCAATATCG	IRa;CDS(ycf2)	IRa;CDS(ycf2)
52	95978	F	52	95996	-2	4.24e-18	TAGTGACGATATTGATGCTAGTGACGATATTGATGCTAGTGACGCTATTGAT	IRb;CDS(ycf2)	IRb;CDS(ycf2)
64	95966	F	64	95984	-3	2.38e-23	CGATATTGATGATAGTGACGATATTGATGCTAGTGACGATATTGATGCTAGTGACGCTATTGAT	IRb;CDS(ycf2)	IRb;CDS(ycf2)
64	152791	F	64	152809	-3	2.38e-23	ATCAATAGCGTCACTATCATCAATAGCGTCACTAGCATCAATATCGTCACTAGCATCAATATCG	IRa;CDS(ycf2)	IRa;CDS(ycf2)
72	40723	F	72	42947	-1	6.99e-32	TATACATGTGACCCGCTATTAGGAAAAGAATTGCAATAGCTAAATGATGGTGTGCAATATCAGTCAGCCATA	LSC;CDS(psaB)	LSC;CDS(psaA)
30	8095	P	30	47199	-1	5.63e-07	ACGGAAAGAGAGGGATTCGAACCCTCGGTA	LSC;trnS-GCU	LSC; trnS-UGA
30	9742	P	30	145047	-2	2.45e-05	CAATTTTTTTGATTTCTTTTTTTTTTATTT	LSC;trnG-GCC intron	IRa;IGS(trnV-GAC-rps12)
31	93520	P	31	155267	-1	1.45e-07	TCTTTTTGTCCAAGTTACTTCTCTTTTTGTC	IRb;CDS(ycf2)	IRa;CDS(ycf2)
31	93541	P	31	155288	-1	1.45e-07	TCTTTTTGTCCAAGTTGCTTCTCTTTTTGTC	IRb;CDS(ycf2)	IRa;CDS(ycf2)
31	104311	P	31	144470	-1	1.45e-07	TTTTCTATTCTATTAGTATTAGATTAGTATT	IRb;IGS(rps12-trnV-GAC)	IRa;IGS(trnV-GAC-rps12)
31	104338	P	31	144497	-1	1.45e-07	TATTCTATTCTATTAGTATTAGATTAGTATT	IRb;IGS(rps12-trnV-GAC)	IRa;IGS(trnV-GAC-rps12)
31	9945	P	31	9980	-3	0.00019	TTGAATATTTATTAATTCAATTCAACGATGC	LSC;IGS(trnG-GCC-trnR-UCU)	LSC;IGS(trnG-GCC-trnR-UCU)
34	112557	P	34	136216	-2	1.23e-07	CATTGTTCAACTCTTTGACAACACGAAAAATCCA	IRb;IGS(rrn4.5-rrn5)	IRa;IGS(rrn5-rrn4.5)
34	112589	P	34	136248	-2	1.23e-07	CATTGTTCAACTCTTTGACAACATGAAAAAACCA	IRb;IGS(rrn4.5-rrn5)	IRa;IGS(rrn5-rrn4.5)
34	95978	P	34	152791	-3	3.95e-06	TAGTGACGATATTGATGCTAGTGACGATATTGAT	IRb;CDS(ycf2)	IRa;CDS(ycf2)
34	96014	P	34	152827	-3	3.95e-06	TAGTGACGCTATTGATGATAGTGACGCTATTGAT	IRb;CDS(ycf2)	IRa;CDS(ycf2)
36	46008	P	36	145429	0	1.53e-12	AACCGTACATGAGATTTTCACCTCATACGGCTCCTC	LSC; ycf3 intron	IRa;IGS(trnV-GAC-rps12)
38	103374	P	38	123392	0	9.54e-14	AACCGTACATGAGATTTTCACCTCATACGGCTCCTCGT	IRb;IGS(rps12-trnV-GAC)	SSC;IGS(ndhA)
38	95966	P	38	152799	-3	2.17e-08	CGATATTGATGATAGTGACGATATTGATGCTAGTGACG	IRb;CDS(ycf2)	IRa;CDS(ycf2)
38	96002	P	38	152835	-3	2.17e-08	CGATATTGATGCTAGTGACGCTATTGATGATAGTGACG	IRb;CDS(ycf2)	IRa;CDS(ycf2)
41	46003	P	41	123394	0	1.49e-15	TCCAAAACCGTACATGAGATTTTCACCTCATACGGCTCCTC	LSC; ycf3 intron	SSC;IGS(ndhA)
52	95978	P	52	152791	-2	4.24e-18	TAGTGACGATATTGATGCTAGTGACGATATTGATGCTAGTGACGCTATTGAT	IRb;CDS(ycf2)	IRa;CDS(ycf2)
52	95996	P	52	152809	-2	4.24e-18	TAGTGACGATATTGATGCTAGTGACGCTATTGATGATAGTGACGCTATTGAT	IRb;CDS(ycf2)	IRa;CDS(ycf2)
64	95966	P	64	152791	-3	2.38e-23	CGATATTGATGATAGTGACGATATTGATGCTAGTGACGATATTGATGCTAGTGACGCTATTGAT	IRb;CDS(ycf2)	IRa;CDS(ycf2)
64	95984	P	64	152809	-3	2.38e-23	CGATATTGATGCTAGTGACGATATTGATGCTAGTGACGCTATTGATGATAGTGACGCTATTGAT	IRb;CDS(ycf2)	IRa;CDS(ycf2)
G.klotzschianum D3-k
Length of the 1st repeat	Starting position of the 1st repeat	Direction	Length of the 2nd repeat	Starting position of the 2nd repeat	Distance between the repeats	Evalue	Repeat sequences	RegionA	RegionB
30	71891	F	30	71913	-2	2.45e-05	AATATTATTTATATATTATTAAAATATTAT	LSC;IGS(rpl33-rps18)	LSC;IGS(rpl33-rps18)
30	23206	F	30	85915	-3	0.000685	GGACATGAGAGTTTCCTCTCATCCGGCTCA	LSC;rpoC1 intron	LSC;rpl16 intron
30	58299	F	30	71881	-3	0.000685	ATATTATATTAATATTATTTTTATATTATT	LSC;IGS(atpB-rbcL)	LSC;IGS(rpl33-rps18)
30	70054	F	30	70077	-3	0.000685	TTTGATTAATTAACATACCTTTTTTGGATT	LSC;IGS(petG-trnW-CCA)	LSC;IGS(petG-trnW-CCA)
30	152776	F	30	152812	-3	0.000685	CATCAATAGCGTCACTAGCATCAATATCGT	IRa;CDS(ycf2)	IRa;CDS(ycf2)
30	4842	R	30	51306	-3	0.000685	TTTTCTCTTTTTATATGTTATATGTTATTT	LSC;IGS(trnK-UUU-rps16)	LSC;IGS(trnF-GAA-ndhJ)
30	48981	R	30	71918	-3	0.000685	TTTAATTTTATATATTTATTATTTATCTAT	LSC;IGS(trnT-UGU-trnL-UAA)	LSC;IGS(rpl33-rps18)
31	93464	F	31	93485	-1	1.45e-07	TCTTTTTGTCCAAGTTACTTCTCTTTTTGTC	IRb;CDS(ycf2)	IRb;CDS(ycf2)
31	104255	F	31	104282	-1	1.45e-07	TTTTCTATTCTATTAGTATTAGATTAGTATT	IRb;CDS(ycf2)	IRb;CDS(ycf2)
31	144438	F	31	144465	-1	1.45e-07	AATACTAATCTAATACTAATAGAATAGAATA	IRa;IGS(trnV-GAC-rps12)	IRa;IGS(trnV-GAC-rps12)
31	155235	F	31	155256	-1	1.45e-07	GACAAAAAGAGAAGCAACTTGGACAAAAAGA	IRa;IGS(trnV-GAC-rps12)	IRa;IGS(trnV-GAC-rps12)
31	1732	F	31	1761	-2	6.54e-06	TAGGAATAGCGTTTTGATATGATAATAAATA	LSC;IGS(psbA-trnK-UUU)	LSC;IGS(psbA-trnK-UUU)
32	8121	F	32	37097	-3	5.23e-05	AAACGGAAAGAGAGGGATTCGAACCCTCGGTA	LSC;trnS-GCU	LSC; trnS-UGA
34	38127	F	34	48269	-2	1.23e-07	AAATAGAAATAATAATATATATAATAATATTATA	LSC;IGS(psbZ-trnG-GCC)	LSC;IGS(rps4-trnT-UGU)
34	112506	F	34	112538	-2	1.23e-07	CATTGTTCAACTCTTTGACAACACGAAAAATCCA	IRb;IGS(rrn4.5-rrn5)	IRb;IGS(rrn4.5-rrn5)
34	136179	F	34	136211	-2	1.23e-07	TGGTTTTTTCATGTTGTCAAAGAGTTGAACAATG	IRa;IGS(rrn5-rrn4.5)	IRa;IGS(rrn5-rrn4.5)
34	95922	F	34	95958	-3	3.95e-06	TAGTGACGATATTGATGCTAGTGACGATATTGAT	IRb;CDS(ycf2)	IRb;CDS(ycf2)
34	152759	F	34	152795	-3	3.95e-06	ATCAATAGCGTCACTATCATCAATAGCGTCACTA	IRa;CDS(ycf2)	IRa;CDS(ycf2)
35	45629	F	35	45645	-1	6.41e-10	TTTATTTACTAGCGTGTTTATTTACTAGCGTATTT	LSC; ycf3 intron	LSC; ycf3 intron
36	45995	F	36	103318	0	1.53e-12	AACCGTACATGAGATTTTCACCTCATACGGCTCCTC	LSC; ycf3 intron	IRb;IGS(rps12-trnV-GAC)
38	123344	F	38	145395	0	9.54e-14	ACGAGGAGCCGTATGAGGTGAAAATCTCATGTACGGTT	SSC;IGS(ndhA)	IRa;IGS(trnV-GAC-rps12)
38	152785	F	38	152803	-1	1.09e-11	CGTCACTAGCATCAATATCGTCACTAGCATCAATATCG	IRa;CDS(ycf2)	IRa;CDS(ycf2)
38	95910	F	38	95946	-3	2.17e-08	CGATATTGATGATAGTGACGATATTGATGCTAGTGACG	IRb;CDS(ycf2)	IRb;CDS(ycf2)
38	152767	F	38	152803	-3	2.17e-08	CGTCACTATCATCAATAGCGTCACTAGCATCAATATCG	IRa;CDS(ycf2)	IRa;CDS(ycf2)
42	38164	F	42	38179	-2	2.89e-12	ATAATATAATAATAGATAATATAATAATAGATAATATAATAA	LSC;IGS(psbZ-trnG-GCC)	LSC;IGS(psbZ-trnG-GCC)
43	112858	F	43	135850	-3	3.1e-11	TCATTCTTATTACTTTTTCATATTGAAAAAGTAATAAGAATGA	IRb;IGS(rrn5-trnR-ACG)	IRa;IGS(trnR-ACG-rrn5)
47	152776	F	47	152794	-2	3.54e-15	CATCAATAGCGTCACTAGCATCAATATCGTCACTAGCATCAATATCG	IRa;CDS(ycf2)	IRa;CDS(ycf2)
52	95922	F	52	95940	-2	4.24e-18	TAGTGACGATATTGATGCTAGTGACGATATTGATGCTAGTGACGCTATTGAT	IRb;CDS(ycf2)	IRb;CDS(ycf2)
64	95910	F	64	95928	-3	2.38e-23	CGATATTGATGATAGTGACGATATTGATGCTAGTGACGATATTGATGCTAGTGACGCTATTGAT	IRb;CDS(ycf2)	IRb;CDS(ycf2)
64	152759	F	64	152777	-3	2.38e-23	ATCAATAGCGTCACTATCATCAATAGCGTCACTAGCATCAATATCGTCACTAGCATCAATATCG	IRa;CDS(ycf2)	IRa;CDS(ycf2)
72	40721	F	72	42945	-1	6.98e-32	TATACATGTGACCCGCTATTAGGAAAAGAATTGCAATAGCTAAATGATGGTGTGCAATATCAGTCAGCCATA	LSC;CDS(psaB)	LSC;CDS(psaA)
30	8123	P	30	47184	-1	5.63e-07	ACGGAAAGAGAGGGATTCGAACCCTCGGTA	LSC;trnS-GCU	LSC; trnS-UGA
30	48340	P	30	58197	-3	0.000685	TTAGAATATATATAGAATAAAATAGATATA	LSC;IGS(rps4-trnT-UGU)	LSC;IGS(atpB-rbcL)
31	93464	P	31	155235	-1	1.45e-07	TCTTTTTGTCCAAGTTACTTCTCTTTTTGTC	IRb;CDS(ycf2)	IRa;CDS(ycf2)
31	93485	P	31	155256	-1	1.45e-07	TCTTTTTGTCCAAGTTGCTTCTCTTTTTGTC	IRb;CDS(ycf2)	IRa;CDS(ycf2)
31	104255	P	31	144438	-1	1.45e-07	TTTTCTATTCTATTAGTATTAGATTAGTATT	IRb;IGS(rps12-trnV-GAC)	IRa;IGS(trnV-GAC-rps12)
31	104282	P	31	144465	-1	1.45e-07	TATTCTATTCTATTAGTATTAGATTAGTATT	IRb;IGS(rps12-trnV-GAC)	IRa;IGS(trnV-GAC-rps12)
31	9971	P	31	10006	-3	0.00019	TTGAATATTTATTAATTCAATTCAACGATGC	LSC;IGS(trnG-GCC-trnR-UCU)	LSC;IGS(trnG-GCC-trnR-UCU)
31	37983	P	31	37998	-3	0.00019	AAATTAATAATTTATTTTAATTATACTTAAA	LSC;IGS(psbZ-trnG-GCC)	LSC;IGS(psbZ-trnG-GCC)
34	112506	P	34	136179	-2	1.23e-07	CATTGTTCAACTCTTTGACAACACGAAAAATCCA	IRb;IGS(rrn4.5-rrn5)	IRa;IGS(rrn5-rrn4.5)
34	112538	P	34	136211	-2	1.23e-07	CATTGTTCAACTCTTTGACAACATGAAAAAACCA	IRb;IGS(rrn4.5-rrn5)	IRa;IGS(rrn5-rrn4.5)
34	95922	P	34	152759	-3	3.95e-06	TAGTGACGATATTGATGCTAGTGACGATATTGAT	IRb;CDS(ycf2)	IRa;CDS(ycf2)
34	95958	P	34	152795	-3	3.95e-06	TAGTGACGCTATTGATGATAGTGACGCTATTGAT	IRb;CDS(ycf2)	IRa;CDS(ycf2)
36	45995	P	36	145397	0	1.53e-12	AACCGTACATGAGATTTTCACCTCATACGGCTCCTC	LSC; ycf3 intron	IRa;IGS(trnV-GAC-rps12)
38	103318	P	38	123344	0	9.54e-14	AACCGTACATGAGATTTTCACCTCATACGGCTCCTCGT	IRb;IGS(rps12-trnV-GAC)	SSC;IGS(ndhA)
38	95910	P	38	152767	-3	2.17e-08	CGATATTGATGATAGTGACGATATTGATGCTAGTGACG	IRb;CDS(ycf2)	IRa;CDS(ycf2)
38	95946	P	38	152803	-3	2.17e-08	CGATATTGATGCTAGTGACGCTATTGATGATAGTGACG	IRb;CDS(ycf2)	IRa;CDS(ycf2)
41	45990	P	41	123346	0	1.49e-15	TCCAAAACCGTACATGAGATTTTCACCTCATACGGCTCCTC	LSC; ycf3 intron	SSC;IGS(ndhA)
43	112858	P	43	112858	-3	3.1e-11	TCATTCTTATTACTTTTTCATATTGAAAAAGTAATAAGAATGA	IRb;IGS(rrn5-trnR-ACG)	IRb;IGS(rrn5-trnR-ACG)
43	135850	P	43	135850	-3	3.1e-11	TCATTCTTATTACTTTTTCAATATGAAAAAGTAATAAGAATGA	IRa;IGS(trnR-ACG-rrn5)	IRa;IGS(trnR-ACG-rrn5)
52	95922	P	52	152759	-2	4.24e-18	TAGTGACGATATTGATGCTAGTGACGATATTGATGCTAGTGACGCTATTGAT	IRb;CDS(ycf2)	IRa;CDS(ycf2)
52	95940	P	52	152777	-2	4.24e-18	TAGTGACGATATTGATGCTAGTGACGCTATTGATGATAGTGACGCTATTGAT	IRb;CDS(ycf2)	IRa;CDS(ycf2)
64	95910	P	64	152759	-3	2.38e-23	CGATATTGATGATAGTGACGATATTGATGCTAGTGACGATATTGATGCTAGTGACGCTATTGAT	IRb;CDS(ycf2)	IRa;CDS(ycf2)
64	95928	P	64	152777	-3	2.38e-23	CGATATTGATGCTAGTGACGATATTGATGCTAGTGACGCTATTGATGATAGTGACGCTATTGAT	IRb;CDS(ycf2)	IRa;CDS(ycf2)
G.davidsonii D3-d
Length of the 1st repeat	Starting position of the 1st repeat	Direction	Length of the 2nd repeat	Starting position of the 2nd repeat	Distance between the repeats	Evalue	Repeat sequences	RegionA	RegionB
30	38113	F	30	48255	-1	5.63e-07	AAATAGAAATAATAATATATATAATAATAT	LSC;IGS(psbZ-trnG-GCC)	LSC;IGS(rps4-trnT-UGU)
30	71869	F	30	71891	-2	2.45e-05	AATATTATTTATATATTATTAAAATATTAT	LSC;IGS(rpl33-rps18)	LSC;IGS(rpl33-rps18)
30	5602	F	30	74618	-3	0.000685	TTTTTTTTGAAAAAAAAAAGAAGAAAAAAG	LSC;rps16intron	LSC; cloP intron
30	23195	F	30	85889	-3	0.000685	GGACATGAGAGTTTCCTCTCATCCGGCTCA	LSC;rpoC1 intron	LSC;rpl16 intron
30	58273	F	30	71859	-3	0.000685	ATATTATATTAATATTATTTTTATATTATT	LSC;IGS(atpB-rbcL)	LSC;IGS(rpl33-rps18)
30	70032	F	30	70055	-3	0.000685	TTTGATTAATTAACATACCTTTTTTGGATT	LSC;IGS(petG-trnW-CCA)	LSC;IGS(petG-trnW-CCA)
30	152751	F	30	152787	-3	0.000685	CATCAATAGCGTCACTAGCATCAATATCGT	IRa;CDS(ycf2)	IRa;CDS(ycf2)
30	4843	R	30	51280	-3	0.000685	TTTTCTCTTTTTATATGTTATATGTTATTT	LSC;IGS(trnK-UUU-rps16)	LSC;IGS(trnT-UGU-trnL-UAA)
30	48955	R	30	71896	-3	0.000685	TTTAATTTTATATATTTATTATTTATCTAT	LSC;IGS(trnT-UGU-trnL-UAA)	LSC;IGS(rpl33-rps18)
31	93438	F	31	93459	-1	1.45e-07	TCTTTTTGTCCAAGTTACTTCTCTTTTTGTC	IRb;CDS(ycf2)	IRb;CDS(ycf2)
31	104229	F	31	104256	-1	1.45e-07	TTTTCTATTCTATTAGTATTAGATTAGTATT	IRb;IGS(rps12-trnV-GAC)	IRb;IGS(rps12-trnV-GAC)
31	144413	F	31	144440	-1	1.45e-07	AATACTAATCTAATACTAATAGAATAGAATA	IRa;IGS(trnV-GAC-rps12)	IRa;IGS(trnV-GAC-rps12)
31	155210	F	31	155231	-1	1.45e-07	GACAAAAAGAGAAGCAACTTGGACAAAAAGA	IRa;CDS(ycf2)	IRa;CDS(ycf2)
31	1733	F	31	1762	-2	6.54e-06	TAGGAATAGCGTTTTGATATGATAATAAATA	LSC;IGS(psbA-trnK-UUU)	LSC;IGS(psbA-trnK-UUU)
32	8119	F	32	37083	-3	5.23e-05	AAACGGAAAGAGAGGGATTCGAACCCTCGGTA	LSC;trnS-GCU	LSC; trnS-UGA
34	112480	F	34	112512	-2	1.23e-07	CATTGTTCAACTCTTTGACAACACGAAAAATCCA	IRb;IGS(rrn4.5-rrn5)	IRb;IGS(rrn4.5-rrn5)
34	136154	F	34	136186	-2	1.23e-07	TGGTTTTTTCATGTTGTCAAAGAGTTGAACAATG	IRa;IGS(rrn5-rrn4.5)	IRa;IGS(rrn5-rrn4.5)
34	95896	F	34	95932	-3	3.94e-06	TAGTGACGATATTGATGCTAGTGACGATATTGAT	IRb;CDS(ycf2)	IRb;CDS(ycf2)
34	152734	F	34	152770	-3	3.94e-06	ATCAATAGCGTCACTATCATCAATAGCGTCACTA	IRa;CDS(ycf2)	IRa;CDS(ycf2)
35	45615	F	35	45631	-1	6.41e-10	TTTATTTACTAGCGTGTTTATTTACTAGCGTATTT	LSC; ycf3 intron	LSC; ycf3 intron
36	45981	F	36	103292	0	1.53e-12	AACCGTACATGAGATTTTCACCTCATACGGCTCCTC	LSC; ycf3 intron	IRb;IGS(rps12-trnV-GAC)
38	123318	F	38	145370	0	9.54e-14	ACGAGGAGCCGTATGAGGTGAAAATCTCATGTACGGTT	SSC;IGS(ndhA)	IRa;IGS(trnV-GAC-rps12)
38	152760	F	38	152778	-1	1.09e-11	CGTCACTAGCATCAATATCGTCACTAGCATCAATATCG	IRa;CDS(ycf2)	IRa;CDS(ycf2)
38	95884	F	38	95920	-3	2.17e-08	CGATATTGATGATAGTGACGATATTGATGCTAGTGACG	IRb;CDS(ycf2)	IRb;CDS(ycf2)
38	152742	F	38	152778	-3	2.17e-08	CGTCACTATCATCAATAGCGTCACTAGCATCAATATCG	IRa;CDS(ycf2)	IRa;CDS(ycf2)
42	38150	F	42	38165	-2	2.89e-12	ATAATATAATAATAGATAATATAATAATAGATAATATAATAA	LSC;IGS(psbZ-trnG-GCC)	LSC;IGS(psbZ-trnG-GCC)
43	112832	F	43	135825	-3	3.1e-11	TCATTCTTATTACTTTTTCATATTGAAAAAGTAATAAGAATGA	IRb;IGS(rrn5-trnR-ACG)	IRa;IGS(trnR-ACG-rrn5)
47	152751	F	47	152769	-2	3.54e-15	CATCAATAGCGTCACTAGCATCAATATCGTCACTAGCATCAATATCG	IRa;CDS(ycf2)	IRa;CDS(ycf2)
52	95896	F	52	95914	-2	4.24e-18	TAGTGACGATATTGATGCTAGTGACGATATTGATGCTAGTGACGCTATTGAT	IRb;CDS(ycf2)	IRb;CDS(ycf2)
64	95884	F	64	95902	-3	2.38e-23	CGATATTGATGATAGTGACGATATTGATGCTAGTGACGATATTGATGCTAGTGACGCTATTGAT	IRb;CDS(ycf2)	IRb;CDS(ycf2)
64	152734	F	64	152752	-3	2.38e-23	ATCAATAGCGTCACTATCATCAATAGCGTCACTAGCATCAATATCGTCACTAGCATCAATATCG	IRa;CDS(ycf2)	IRa;CDS(ycf2)
72	40707	F	72	42931	-1	6.98e-32	TATACATGTGACCCGCTATTAGGAAAAGAATTGCAATAGCTAAATGATGGTGTGCAATATCAGTCAGCCATA	LSC;CDS(psaB)	LSC;CDS(psaA)
30	8121	P	30	47170	-1	5.63e-07	ACGGAAAGAGAGGGATTCGAACCCTCGGTA	LSC;trnS-GCU	LSC;CDS(ycf3-rps4)
30	4783	P	30	131888	-3	0.000685	TACAATGAAAAAAAAAAGAATTCATTTTTTT	LSC;IGS(trnK-UUU-rps16)	SSC;IGS(rpl32-ndhF)
30	48323	P	30	58171	-3	0.000685	TTAGAATATATATAGAATAAAATAGATATA	LSC;IGS(rps4-trnT-UGU)	LSC;IGS(atpB-rbcL)
31	93438	P	31	155210	-1	1.45e-07	TCTTTTTGTCCAAGTTACTTCTCTTTTTGTC	IRb;CDS(ycf2)	IRa;CDS(ycf2)
31	93459	P	31	155231	-1	1.45e-07	TCTTTTTGTCCAAGTTGCTTCTCTTTTTGTC	IRb;CDS(ycf2)	IRa;CDS(ycf2)
31	104229	P	31	144413	-1	1.45e-07	TTTTCTATTCTATTAGTATTAGATTAGTATT	IRb;IGS(rps12-trnV-GAC)	IRa;IGS(trnV-GAC-rps12)
31	104256	P	31	144440	-1	1.45e-07	TATTCTATTCTATTAGTATTAGATTAGTATT	IRb;IGS(rps12-trnV-GAC)	IRa;IGS(trnV-GAC-rps12)
31	9968	P	31	10003	-3	0.00019	TTGAATATTTATTAATTCAATTCAACGATGC	LSC;IGS(trnG-GCC-trnR-UCU)	LSC;IGS(trnG-GCC-trnR-UCU)
31	37969	P	31	37984	-3	0.00019	AAATTAATAATTTATTTTAATTATACTTAAA	LSC;IGS(psbZ-trnG-GCC)	LSC;IGS(psbZ-trnG-GCC)
34	112480	P	34	136154	-2	1.23e-07	CATTGTTCAACTCTTTGACAACACGAAAAATCCA	IRb;IGS(rrn4.5-rrn5)	IRa;IGS(rrn5-rrn4.5)
34	112512	P	34	136186	-2	1.23e-07	CATTGTTCAACTCTTTGACAACATGAAAAAACCA	IRb;IGS(rrn4.5-rrn5)	IRa;IGS(rrn5-rrn4.5)
34	95896	P	34	152734	-3	3.94e-06	TAGTGACGATATTGATGCTAGTGACGATATTGAT	IRb;CDS(ycf2)	IRa;CDS(ycf2)
34	95932	P	34	152770	-3	3.94e-06	TAGTGACGCTATTGATGATAGTGACGCTATTGAT	IRb;CDS(ycf2)	IRa;CDS(ycf2)
36	45981	P	36	145372	0	1.53e-12	AACCGTACATGAGATTTTCACCTCATACGGCTCCTC	LSC; ycf3 intron	IRa;IGS(trnV-GAC-rps12)
38	103292	P	38	123318	0	9.54e-14	AACCGTACATGAGATTTTCACCTCATACGGCTCCTCGT	IRb;IGS(rps12-trnV-GAC)	SSC;IGS(ndhA)
38	95884	P	38	152742	-3	2.17e-08	CGATATTGATGATAGTGACGATATTGATGCTAGTGACG	IRb;CDS(ycf2)	IRa;CDS(ycf2)
38	95920	P	38	152778	-3	2.17e-08	CGATATTGATGCTAGTGACGCTATTGATGATAGTGACG	IRb;CDS(ycf2)	IRa;CDS(ycf2)
41	45976	P	41	123320	0	1.49e-15	TCCAAAACCGTACATGAGATTTTCACCTCATACGGCTCCTC	LSC; ycf3 intron	SSC;IGS(ndhA)
52	95896	P	52	152734	-2	4.24e-18	TAGTGACGATATTGATGCTAGTGACGATATTGATGCTAGTGACGCTATTGAT	IRb;CDS(ycf2)	IRa;CDS(ycf2)
52	95914	P	52	152752	-2	4.24e-18	TAGTGACGATATTGATGCTAGTGACGCTATTGATGATAGTGACGCTATTGAT	IRb;CDS(ycf2)	IRa;CDS(ycf2)
64	95884	P	64	152734	-3	2.38e-23	CGATATTGATGATAGTGACGATATTGATGCTAGTGACGATATTGATGCTAGTGACGCTATTGAT	IRb;CDS(ycf2)	IRa;CDS(ycf2)
64	95902	P	64	152752	-3	2.38e-23	CGATATTGATGCTAGTGACGATATTGATGCTAGTGACGCTATTGATGATAGTGACGCTATTGAT	IRb;CDS(ycf2)	IRa;CDS(ycf2)
G.aridum D4
Length of the 1st repeat	Starting position of the 1st repeat	Direction	Length of the 2nd repeat	Starting position of the 2nd repeat	Distance between the repeats	Evalue	Repeat sequences	RegionA	RegionB
30	4412	F	30	115854	-1	5.64e-07	TTAGCATAAATCAAACTTATAAAAAAAAAA	LSC;IGS(trnK-UUU-rps16)	SSC;CDS(ycf1)
30	38112	F	30	48269	-1	5.64e-07	AAATAGAAATAATAATATATATAATAATAT	LSC;IGS(psbZ-trnG-GCC)	LSC;IGS(rps4-trnT-UGU)
30	104373	F	30	104395	-2	2.45e-05	TTTCTATTCTATTAGTATTAGATTAGTATT	IRb;IGS(rps12-trnV-GAC)	IRb;IGS(rps12-trnV-GAC)
30	144552	F	30	144574	-2	2.45e-05	AATACTAATCTAATACTAATAGAATACTAA	IRa;IGS(trnV-GAC-rps12)	IRa;IGS(trnV-GAC-rps12)
30	23181	F	30	86035	-3	0.000687	GGACATGAGAGTTTCCTCTCATCCGGCTCA	LSC;rpoC1 intron	LSC;rpl16 intron
30	70190	F	30	70213	-3	0.000687	TTTGATTAATTAACATACCTTTTTTGGATT	LSC;IGS(petG-trnW-CCA)	LSC;IGS(petG-trnW-CCA)
30	123085	F	30	128346	-3	0.000687	AAAGAATAAAAAAGAAATCTTTTTTTTTCT	SSC;IGS(ndhA)	SSC;IGS(ndhA)
30	152884	F	30	152920	-3	0.000687	CATCAATAGCGTCACTAGCATCAATATCGT	IRa;CDS(ycf2)	IRa;CDS(ycf2)
30	4824	R	30	51390	-3	0.000687	TTTTCTCTTTTTATATGTTATATGTTATTT	LSC;IGS(trnK-UUU-rps16)	LSC;IGS(trnF-GAA-ndhJ)
31	93582	F	31	93603	-1	1.46e-07	TCTTTTTGTCCAAGTTACTTCTCTTTTTGTC	IRb;CDS(ycf2)	IRb;CDS(ycf2)
31	155343	F	31	155364	-1	1.46e-07	GACAAAAAGAGAAGCAACTTGGACAAAAAGA	IRa;CDS(ycf2)	IRa;CDS(ycf2)
31	9749	F	31	103827	-3	0.00019	TTTTTTTGATTTCTTTTTTTTTTATTTATCC	LSC;trnG-GCC intron	IRb;IGS(rps12-trnV-GAC)
32	8097	F	32	37087	-3	5.24e-05	AAACGGAAAGAGAGGGATTCGAACCCTCGGTA	LSC;trnG-GCU intron	LSC;trnS-UGA
33	58386	F	33	72032	-3	1.44e-05	TATTAATATTATTTTTATATTATTTATCTATTT	LSC;IGS(atpB-rbcL)	LSC;IGS(rpl33-rps18)
34	112613	F	34	112645	-2	1.24e-07	CATTGTTCAACTCTTTGACAACACGAAAAATCCA	IRb;IGS(rrn4.5-rrn5)	IRb;IGS(rrn4.5-rrn5)
34	136298	F	34	136330	-2	1.24e-07	TGGTTTTTTCATGTTGTCAAAGAGTTGAACAATG	IRa;IGS(rrn5-rrn4.5)	IRa;IGS(rrn5-rrn4.5)
34	96040	F	34	96076	-3	3.95e-06	TAGTGACGATATTGATGCTAGTGACGATATTGAT	IRb;CDS(ycf2)	IRb;CDS(ycf2)
34	152867	F	34	152903	-3	3.95e-06	ATCAATAGCGTCACTATCATCAATAGCGTCACTA	IRa;CDS(ycf2)	IRa;CDS(ycf2)
35	45632	F	35	45648	-1	6.42e-10	TTTATTTACTAGCGTGTTTATTTACTAGCGTATTT	LSC; ycf3 intron	LSC; ycf3 intron
36	45998	F	36	103436	0	1.53e-12	AACCGTACATGAGATTTTCACCTCATACGGCTCCTC	LSC; ycf3 intron	IRb;IGS(rps12-trnV-GAC)
38	123444	F	38	145503	0	9.56e-14	ACGAGGAGCCGTATGAGGTGAAAATCTCATGTACGGTT	SSC;IGS(ndhA)	IRa;IGS(trnV-GAC-rps12)
38	152893	F	38	152911	-1	1.09e-11	CGTCACTAGCATCAATATCGTCACTAGCATCAATATCG	IRa;CDS(ycf2)	IRa;CDS(ycf2)
38	96028	F	38	96064	-3	2.18e-08	CGATATTGATGATAGTGACGATATTGATGCTAGTGACG	IRb;CDS(ycf2)	IRb;CDS(ycf2)
38	152875	F	38	152911	-3	2.18e-08	CGTCACTATCATCAATAGCGTCACTAGCATCAATATCG	IRa;CDS(ycf2)	IRa;CDS(ycf2)
43	112965	F	43	135969	-3	3.11e-11	TCATTCTTATTACTTTTTCATATTGAAAAAGTAATAAGAATGA	IRb;IGS(rrn5-trnR-ACG)	IRa;IGS(trnR-ACG-rrn5)
47	152884	F	47	152902	-2	3.55e-15	CATCAATAGCGTCACTAGCATCAATATCGTCACTAGCATCAATATCG	IRa;CDS(ycf2)	IRa;CDS(ycf2)
52	96040	F	52	96058	-2	4.25e-18	TAGTGACGATATTGATGCTAGTGACGATATTGATGCTAGTGACGCTATTGAT	IRb;CDS(ycf2)	IRb;CDS(ycf2)
64	96028	F	64	96046	-3	2.39e-23	CGATATTGATGATAGTGACGATATTGATGCTAGTGACGATATTGATGCTAGTGACGCTATTGAT	IRb;CDS(ycf2)	IRb;CDS(ycf2)
64	152867	F	64	152885	-3	2.39e-23	ATCAATAGCGTCACTATCATCAATAGCGTCACTAGCATCAATATCGTCACTAGCATCAATATCG	IRa;CDS(ycf2)	IRa;CDS(ycf2)
72	40709	F	72	42933	-1	7e-32	TATACATGTGACCCGCTATTAGGAAAAGAATTGCAATAGCTAAATGATGGTGTGCAATATCAGTCAGCCATA	LSC;CDS(psaB)	LSC;CDS(psaB)
75	48292	F	75	48368	-1	1.14e-33	ATAATATATAAAAATAATATATAAATATAAAAATAACTAAAATAGTTAGAATATATATAGAATAAAATAGATATA	LSC;IGS(rps4-trnT-UGU)	LSC;IGS(rps4-trnT-UGU)
30	8099	P	30	47189	-1	5.64e-07	ACGGAAAGAGAGGGATTCGAACCCTCGGTA	LSC;trnS-GCU	LSC; trnS-UGA
30	104373	P	30	144552	-2	2.45e-05	TTTCTATTCTATTAGTATTAGATTAGTATT	IRb;IGS(rps12-trnV-GAC)	IRa;IGS(trnV-GAC-rps12)
30	104395	P	30	144574	-2	2.45e-05	TTAGTATTCTATTAGTATTAGATTAGTATT	IRb;IGS(rps12-trnV-GAC)	IRa;IGS(trnV-GAC-rps12)
30	123087	P	30	128346	-3	0.000687	AGAATAAAAAAGAAATCTTTTTTTTTCTTT	SSC;IGS(ndhA)	SSC;IGS(ndhA)
31	93582	P	31	155343	-1	1.46e-07	TCTTTTTGTCCAAGTTACTTCTCTTTTTGTC	IRb;CDS(ycf2)	IRa;CDS(ycf2)
31	93603	P	31	155364	-1	1.46e-07	TCTTTTTGTCCAAGTTGCTTCTCTTTTTGTC	IRb;CDS(ycf2)	IRa;CDS(ycf2)
31	9741	P	31	74976	-2	6.55e-06	ATATTCAATTTTTTTGATTTCTTTTTTTTTT	LSC;trnG-GCC intron	LSC; cloP intron
31	9749	P	31	145119	-3	0.00019	TTTTTTTGATTTCTTTTTTTTTTATTTATCC	LSC;trnG-GCC intron	IRa;IGS(trnV-GAC-rps12)
31	9949	P	31	9984	-3	0.00019	TTGAATATTTATTAATTCAATTCAACGATGC	LSC;IGS(trnG-GCC-trnR-UCU)	LSC;IGS(trnG-GCC-trnR-UCU)
31	37974	P	31	37989	-3	0.00019	AAATTAATAATTTATTTTAATTATACTTAAA	LSC;IGS(psbZ-trnG-GCC)	LSC;IGS(psbZ-trnG-GCC)
34	112613	P	34	136298	-2	1.24e-07	CATTGTTCAACTCTTTGACAACACGAAAAATCCA	IRb;IGS(rrn4.5-rrn5)	IRa;IGS(rrn5-rrn4.5)
34	112645	P	34	136330	-2	1.24e-07	CATTGTTCAACTCTTTGACAACATGAAAAAACCA	IRb;IGS(rrn4.5-rrn5)	IRa;IGS(rrn5-rrn4.5)
34	48337	P	34	58274	-3	3.95e-06	TTAGAATATATATAGAATAAAATAGATATATATA	LSC;IGS(rps4-trnT-UGU)	LSC;IGS(atpB-rbcL)
34	96040	P	34	152867	-3	3.95e-06	TAGTGACGATATTGATGCTAGTGACGATATTGAT	IRb;CDS(ycf2)	IRa;CDS(ycf2)
34	96076	P	34	152903	-3	3.95e-06	TAGTGACGCTATTGATGATAGTGACGCTATTGAT	IRb;CDS(ycf2)	IRa;CDS(ycf2)
36	45998	P	36	145505	0	1.53e-12	AACCGTACATGAGATTTTCACCTCATACGGCTCCTC	LSC; ycf3 intron	IRa;IGS(trnV-GAC-rps12)
38	103436	P	38	123444	0	9.56e-14	AACCGTACATGAGATTTTCACCTCATACGGCTCCTCGT	IRb;IGS(rps12-trnV-GAC)	SSC;IGS(ndhA)
38	96028	P	38	152875	-3	2.18e-08	CGATATTGATGATAGTGACGATATTGATGCTAGTGACG	IRb;CDS(ycf2)	IRa;CDS(ycf2)
38	96064	P	38	152911	-3	2.18e-08	CGATATTGATGCTAGTGACGCTATTGATGATAGTGACG	IRb;CDS(ycf2)	IRa;CDS(ycf2)
41	45993	P	41	123446	0	1.49e-15	TCCAAAACCGTACATGAGATTTTCACCTCATACGGCTCCTC	LSC; ycf3 intron	SSC;IGS(ndhA)
43	112965	P	43	112965	-3	3.11e-11	TCATTCTTATTACTTTTTCATATTGAAAAAGTAATAAGAATGA	IRb;IGS(rrn5-trnR-ACG)	IRb;IGS(rrn5-trnR-ACG)
43	135969	P	43	135969	-3	3.11e-11	TCATTCTTATTACTTTTTCAATATGAAAAAGTAATAAGAATGA	IRa;IGS(trnR-ACG-rrn5)	IRa;IGS(trnR-ACG-rrn5)
52	96040	P	52	152867	-2	4.25e-18	TAGTGACGATATTGATGCTAGTGACGATATTGATGCTAGTGACGCTATTGAT	IRb;CDS(ycf2)	IRa;CDS(ycf2)
52	96058	P	52	152885	-2	4.25e-18	TAGTGACGATATTGATGCTAGTGACGCTATTGATGATAGTGACGCTATTGAT	IRb;CDS(ycf2)	IRa;CDS(ycf2)
64	96028	P	64	152867	-3	2.39e-23	CGATATTGATGATAGTGACGATATTGATGCTAGTGACGATATTGATGCTAGTGACGCTATTGAT	IRb;CDS(ycf2)	IRa;CDS(ycf2)
64	96046	P	64	152885	-3	2.39e-23	CGATATTGATGCTAGTGACGATATTGATGCTAGTGACGCTATTGATGATAGTGACGCTATTGAT	IRb;CDS(ycf2)	IRa;CDS(ycf2)
G.raimondii D5
Length of the 1st repeat	Starting position of the 1st repeat	Direction	Length of the 2nd repeat	Starting position of the 2nd repeat	Distance between the repeats	Evalue	Repeat sequences	RegionA	RegionB
30	38124	F	30	48264	-1	5.63e-07	TTAGCATAAATCAAACTTATAAAAAAAAAA	LSC;IGS(trnK-UUU-rps16)	SSC;CDS(ycf1)
30	9753	F	30	103758	-2	2.45e-05	AAATAGAAATAATAATATATATAATAATAT	LSC;IGS(psbZ-trnG-GCC)	LSC;IGS(rps4-trnT-UGU)
30	5577	F	30	74698	-3	0.000686	TTTCTATTCTATTAGTATTAGATTAGTATT	IRb;IGS(rps12-trnV-GAC)	IRb;IGS(rps12-trnV-GAC)
30	23189	F	30	85967	-3	0.000686	AATACTAATCTAATACTAATAGAATACTAA	IRa;IGS(trnV-GAC-rps12)	IRa;IGS(trnV-GAC-rps12)
30	70128	F	30	70151	-3	0.000686	GGACATGAGAGTTTCCTCTCATCCGGCTCA	LSC;rpoC1 intron	LSC;rpl16 intron
30	152788	F	30	152824	-3	0.000686	TTTGATTAATTAACATACCTTTTTTGGATT	LSC;IGS(petG-trnW-CCA)	LSC;IGS(petG-trnW-CCA)
31	93516	F	31	93537	-1	1.45e-07	AAAGAATAAAAAAGAAATCTTTTTTTTTCT	SSC;IGS(ndhA)	SSC;IGS(ndhA)
31	104307	F	31	104334	-1	1.45e-07	CATCAATAGCGTCACTAGCATCAATATCGT	IRa;CDS(ycf2)	IRa;CDS(ycf2)
31	144450	F	31	144477	-1	1.45e-07	TTTTCTCTTTTTATATGTTATATGTTATTT	LSC;IGS(trnK-UUU-rps16)	LSC;IGS(trnF-GAA-ndhJ)
31	155247	F	31	155268	-1	1.45e-07	TCTTTTTGTCCAAGTTACTTCTCTTTTTGTC	IRb;CDS(ycf2)	IRb;CDS(ycf2)
32	8104	F	32	37100	-3	5.24e-05	GACAAAAAGAGAAGCAACTTGGACAAAAAGA	IRa;CDS(ycf2)	IRa;CDS(ycf2)
33	58328	F	33	71962	-3	1.44e-05	TTTTTTTGATTTCTTTTTTTTTTATTTATCC	LSC;trnG-GCC intron	IRb;IGS(rps12-trnV-GAC)
34	112553	F	34	112585	-2	1.23e-07	AAACGGAAAGAGAGGGATTCGAACCCTCGGTA	LSC;trnG-GCU intron	LSC;trnS-UGA
34	136196	F	34	136228	-2	1.23e-07	TATTAATATTATTTTTATATTATTTATCTATTT	LSC;IGS(atpB-rbcL)	LSC;IGS(rpl33-rps18)
34	95974	F	34	96010	-3	3.95e-06	CATTGTTCAACTCTTTGACAACACGAAAAATCCA	IRb;IGS(rrn4.5-rrn5)	IRb;IGS(rrn4.5-rrn5)
34	152771	F	34	152807	-3	3.95e-06	TGGTTTTTTCATGTTGTCAAAGAGTTGAACAATG	IRa;IGS(rrn5-rrn4.5)	IRa;IGS(rrn5-rrn4.5)
35	45621	F	35	45637	-1	6.42e-10	TAGTGACGATATTGATGCTAGTGACGATATTGAT	IRb;CDS(ycf2)	IRb;CDS(ycf2)
36	45987	F	36	103370	0	1.53e-12	ATCAATAGCGTCACTATCATCAATAGCGTCACTA	IRa;CDS(ycf2)	IRa;CDS(ycf2)
38	123386	F	38	145407	0	9.55e-14	TTTATTTACTAGCGTGTTTATTTACTAGCGTATTT	LSC; ycf3 intron	LSC; ycf3 intron
38	152797	F	38	152815	-1	1.09e-11	AACCGTACATGAGATTTTCACCTCATACGGCTCCTC	LSC; ycf3 intron	IRb;IGS(rps12-trnV-GAC)
38	95962	F	38	95998	-3	2.17e-08	ACGAGGAGCCGTATGAGGTGAAAATCTCATGTACGGTT	SSC;IGS(ndhA)	IRa;IGS(trnV-GAC-rps12)
38	152779	F	38	152815	-3	2.17e-08	CGTCACTAGCATCAATATCGTCACTAGCATCAATATCG	IRa;CDS(ycf2)	IRa;CDS(ycf2)
43	112905	F	43	135867	-3	3.11e-11	CGATATTGATGATAGTGACGATATTGATGCTAGTGACG	IRb;CDS(ycf2)	IRb;CDS(ycf2)
47	152788	F	47	152806	-2	3.54e-15	CGTCACTATCATCAATAGCGTCACTAGCATCAATATCG	IRa;CDS(ycf2)	IRa;CDS(ycf2)
49	58197	F	49	58233	-2	2.41e-16	TTATATATATATTCTAATATATATTAGTATTAGAATTTATTTATCTATT	LSC;IGS(atpB-rbcL)	LSC;IGS(atpB-rbcL)
52	95974	F	52	95992	-2	4.24e-18	CATCAATAGCGTCACTAGCATCAATATCGTCACTAGCATCAATATCG	IRa;CDS(ycf2)	IRa;CDS(ycf2)
64	95962	F	64	95980	-3	2.39e-23	TAGTGACGATATTGATGCTAGTGACGATATTGATGCTAGTGACGCTATTGAT	IRb;CDS(ycf2)	IRb;CDS(ycf2)
64	152771	F	64	152789	-3	2.39e-23	CGATATTGATGATAGTGACGATATTGATGCTAGTGACGATATTGATGCTAGTGACGCTATTGAT	IRb;CDS(ycf2)	IRb;CDS(ycf2)
72	40703	F	72	42927	-1	6.99e-32	TATACATGTGACCCGCTATTAGGAAAAGAATTGCAATAGCTAAATGATGGTGTGCAATATCAGTCAGCCATA	LSC;CDS(psaB)	LSC;CDS(psaB)
30	8106	P	30	47179	-1	5.63e-07	ACGGAAAGAGAGGGATTCGAACCCTCGGTA	LSC;trnS-GCU	LSC; trnS-UGA
30	9753	P	30	145027	-2	2.45e-05	CAATTTTTTTGATTTCTTTTTTTTTTATTT	LSC;trnG-GCC intron	IRa;IGS(trnV-GAC-rps12)
30	48332	P	30	58184	-3	0.000686	TTAGAATATATATAGAATAAAATAGATATA	LSC;IGS(rps4-trnT-UGU)	LSC;IGS(atpB-rbcL)
31	93516	P	31	155247	-1	1.45e-07	TCTTTTTGTCCAAGTTACTTCTCTTTTTGTC	IRb;CDS(ycf2)	IRa;CDS(ycf2)
31	93537	P	31	155268	-1	1.45e-07	TCTTTTTGTCCAAGTTGCTTCTCTTTTTGTC	IRb;CDS(ycf2)	IRa;CDS(ycf2)
31	104307	P	31	144450	-1	1.45e-07	TTTTCTATTCTATTAGTATTAGATTAGTATT	IRb;IGS(rps12-trnV-GAC)	IRa;IGS(trnV-GAC-rps12)
31	104334	P	31	144477	-1	1.45e-07	TATTCTATTCTATTAGTATTAGATTAGTATT	IRb;IGS(rps12-trnV-GAC)	IRa;IGS(trnV-GAC-rps12)
31	9748	P	31	74913	-2	6.55e-06	ATATTCAATTTTTTTGATTTCTTTTTTTTTT	LSC;trnG-GCC intron	LSC; cloP intron
31	9956	P	31	9991	-3	0.00019	TTGAATATTTATTAATTCAATTCAACGATGC	LSC;trnG-GCC intron	LSC;trnG-GCC intron
31	37986	P	31	38001	-3	0.00019	AAATTAATAATTTATTTTAATTATACTTAAA	LSC;IGS(psbZ-trnG-GCC)	LSC;IGS(psbZ-trnG-GCC)
34	112553	P	34	136196	-2	1.23e-07	CATTGTTCAACTCTTTGACAACACGAAAAATCCA	IRb;IGS(rrn4.5-rrn5)	IRa;IGS(rrn5-rrn4.5)
34	112585	P	34	136228	-2	1.23e-07	CATTGTTCAACTCTTTGACAACATGAAAAAACCA	IRb;IGS(rrn4.5-rrn5)	IRa;IGS(rrn5-rrn4.5)
34	95974	P	34	152771	-3	3.95e-06	TAGTGACGATATTGATGCTAGTGACGATATTGAT	IRb;CDS(ycf2)	IRa;CDS(ycf2)
34	96010	P	34	152807	-3	3.95e-06	TAGTGACGCTATTGATGATAGTGACGCTATTGAT	IRb;CDS(ycf2)	IRa;CDS(ycf2)
36	45987	P	36	145409	0	1.53e-12	AACCGTACATGAGATTTTCACCTCATACGGCTCCTC	LSC; ycf3 intron	IRa;IGS(trnV-GAC-rps12)
38	103370	P	38	123386	0	9.55e-14	AACCGTACATGAGATTTTCACCTCATACGGCTCCTCGT	IRb;IGS(rps12-trnV-GAC)	SSC;IGS(ndhA)
38	95962	P	38	152779	-3	2.17e-08	CGATATTGATGATAGTGACGATATTGATGCTAGTGACG	IRb;CDS(ycf2)	IRa;CDS(ycf2)
38	95998	P	38	152815	-3	2.17e-08	CGATATTGATGCTAGTGACGCTATTGATGATAGTGACG	IRb;CDS(ycf2)	IRa;CDS(ycf2)
41	45982	P	41	123388	0	1.49e-15	TCCAAAACCGTACATGAGATTTTCACCTCATACGGCTCCTC	LSC; ycf3 intron	SSC;IGS(ndhA)
52	95974	P	52	152771	-2	4.24e-18	TAGTGACGATATTGATGCTAGTGACGATATTGATGCTAGTGACGCTATTGAT	IRb;CDS(ycf2)	IRa;CDS(ycf2)
52	95992	P	52	152789	-2	4.24e-18	TAGTGACGATATTGATGCTAGTGACGCTATTGATGATAGTGACGCTATTGAT	IRb;CDS(ycf2)	IRa;CDS(ycf2)
64	95962	P	64	152771	-3	2.39e-23	CGATATTGATGATAGTGACGATATTGATGCTAGTGACGATATTGATGCTAGTGACGCTATTGAT	IRb;CDS(ycf2)	IRa;CDS(ycf2)
64	95980	P	64	152789	-3	2.39e-23	CGATATTGATGCTAGTGACGATATTGATGCTAGTGACGCTATTGATGATAGTGACGCTATTGAT	IRb;CDS(ycf2)	IRa;CDS(ycf2)
G.gossypioides D6
Length of the 1st repeat	Starting position of the 1st repeat	Direction	Length of the 2nd repeat	Starting position of the 2nd repeat	Distance between the repeats	Evalue	Repeat sequences	RegionA	RegionB
30	38142	F	30	48289	-1	5.62e-07	AAATAGAAATAATAATATATATAATAATAT	LSC;IGS(psbZ-trnG-GCC)	LSC;IGS(rps4-trnT-UGU)
30	9773	F	30	103837	-2	2.44e-05	CAATTTTTTTGATTTCTTTTTTTTTTATTT	LSC;trnG-GCC intron	IRb;IGS(rps12-trnV-GAC)
30	5598	F	30	74775	-3	0.000684	TTTTTTTTTTCAAAAAAAAAGAAGAAAAAA	LSC;rps16intron	LSC; cloP intron
30	23207	F	30	86052	-3	0.000684	GGACATGAGAGTTTCCTCTCATCCGGCTCA	LSC;rpoC1 intron	LSC;rpl16 intron
30	70178	F	30	70201	-3	0.000684	TTTGATTAATTAACATACCTTTTTTGGATT	LSC;IGS(petG-trnW-CCA)	LSC;IGS(petG-trnW-CCA)
30	152651	F	30	152687	-3	0.000684	CATCAATAGCGTCACTAGCATCAATATCGT	IRa;CDS(ycf2)	IRa;CDS(ycf2)
30	38162	R	30	38179	-3	0.000684	ATAATAATATTATAAAGAATAATATAATAA	LSC;IGS(psbZ-trnG-GCC)	LSC;IGS(psbZ-trnG-GCC)
31	93600	F	31	93621	-1	1.45e-07	TCTTTTTGTCCAAGTTACTTCTCTTTTTGTC	IRb;CDS(ycf2)	IRb;CDS(ycf2)
31	104386	F	31	104413	-1	1.45e-07	TTTTCTATTCTATTAGTATTAGATTAGTATT	IRb;IGS(rps12-trnV-GAC)	IRb;IGS(rps12-trnV-GAC)
31	144318	F	31	144345	-1	1.45e-07	AATACTAATCTAATACTAATAGAATAGAATA	IRa;IGS(trnV-GAC-rps12)	IRa;IGS(trnV-GAC-rps12)
31	155110	F	31	155131	-1	1.45e-07	GACAAAAAGAGAAGCAACTTGGACAAAAAGA	IRa;CDS(ycf2)	IRa;CDS(ycf2)
31	48315	C	31	72062	-3	0.000189	ATATATAAAAATAATATATAAATATAAAAAT	LSC;IGS(rps4-trnT-UGU)	LSC;IGS(rpl33-rps18)
32	8122	F	32	37117	-3	5.22e-05	AAACGGAAAGAGAGGGATTCGAACCCTCGGTA	LSC;trnS-GCU	LSC; trnS-UGA
32	72056	F	32	72077	-3	5.22e-05	TATTTATATATATTTAAATTATATATTTATAT	LSC;IGS(rpl33-rps18)	LSC;IGS(rpl33-rps18)
32	72062	R	32	72071	-3	5.22e-05	TATATATTTAAATTATATATTTATATATTTAA	LSC;IGS(rpl33-rps18)	LSC;IGS(rpl33-rps18)
33	58376	F	33	72022	-3	1.44e-05	TATTAATATTATTTTTATATTATTTATCTATTT	LSC;IGS(atpB-rbcL)	LSC;IGS(rpl33-rps18)
34	112632	F	34	112664	-2	1.23e-07	CATTGTTCAACTCTTTGACAACACGAAAAATCCA	IRb;IGS(rrn4.5-rrn5)	IRb;IGS(rrn4.5-rrn5)
34	136064	F	34	136096	-2	1.23e-07	TGGTTTTTTCATGTTGTCAAAGAGTTGAACAATG	IRa;IGS(rrn5-rrn4.5)	IRa;IGS(rrn5-rrn4.5)
34	96058	F	34	96094	-3	3.94e-06	TAGTGACGATATTGATGCTAGTGACGATATTGAT	IRb;CDS(ycf2)	IRb;CDS(ycf2)
34	152634	F	34	152670	-3	3.94e-06	ATCAATAGCGTCACTATCATCAATAGCGTCACTA	IRa;CDS(ycf2)	IRa;CDS(ycf2)
35	45640	F	35	45656	-1	6.4e-10	TTTATTTACTAGCGTGTTTATTTACTAGCGTATTT	LSC; ycf3 intron	LSC; ycf3 intron
36	46006	F	36	103449	0	1.52e-12	AACCGTACATGAGATTTTCACCTCATACGGCTCCTC	LSC; ycf3 intron	IRb;IGS(rps12-trnV-GAC)
38	123458	F	38	145275	0	9.52e-14	ACGAGGAGCCGTATGAGGTGAAAATCTCATGTACGGTT	SSC;IGS(ndhA)	IRa;IGS(trnV-GAC-rps12)
38	152660	F	38	152678	-1	1.09e-11	CGTCACTAGCATCAATATCGTCACTAGCATCAATATCG	IRa;CDS(ycf2)	IRa;CDS(ycf2)
38	96046	F	38	96082	-3	2.17e-08	CGATATTGATGATAGTGACGATATTGATGCTAGTGACG	IRb;CDS(ycf2)	IRb;CDS(ycf2)
38	152642	F	38	152678	-3	2.17e-08	CGTCACTATCATCAATAGCGTCACTAGCATCAATATCG	IRa;CDS(ycf2)	IRa;CDS(ycf2)
40	49996	F	40	50017	-2	4.18e-11	GAAAGAAGGGGGAAAGGGGGGGAAAGGAGGGAGAAAGGGG	LSC;IGS(trnT-UGU-trnL-UAA)	LSC;IGS(trnT-UGU-trnL-UAA)
43	112984	F	43	135735	-3	3.1e-11	TCATTCTTATTACTTTTTCATATTGAAAAAGTAATAAGAATGA	IRb;IGS(rrn5-trnR-ACG)	IRa;IGS(trnR-ACG-rrn5)
47	152651	F	47	152669	-2	3.53e-15	CATCAATAGCGTCACTAGCATCAATATCGTCACTAGCATCAATATCG	IRa;CDS(ycf2)	IRa;CDS(ycf2)
49	58245	F	49	58281	-2	2.4e-16	TTATATATATATTCTAATATATATTAGTATTAGAATTTATTTATCTATT	LSC;IGS(atpB-rbcL)	LSC;IGS(atpB-rbcL)
52	96058	F	52	96076	-2	4.23e-18	TAGTGACGATATTGATGCTAGTGACGATATTGATGCTAGTGACGCTATTGAT	IRb;CDS(ycf2)	IRb;CDS(ycf2)
64	96046	F	64	96064	-3	2.38e-23	CGATATTGATGATAGTGACGATATTGATGCTAGTGACGATATTGATGCTAGTGACGCTATTGAT	IRb;CDS(ycf2)	IRb;CDS(ycf2)
64	152634	F	64	152652	-3	2.38e-23	ATCAATAGCGTCACTATCATCAATAGCGTCACTAGCATCAATATCGTCACTAGCATCAATATCG	IRa;CDS(ycf2)	IRa;CDS(ycf2)
72	40722	F	72	42946	-1	6.97e-32	TATACATGTGACCCGCTATTAGGAAAAGAATTGCAATAGCTAAATGATGGTGTGCAATATCAGTCAGCCATA	LSC;CDS(psaB)	LSC;CDS(psaA)
30	8124	P	30	47204	-1	5.62e-07	ACGGAAAGAGAGGGATTCGAACCCTCGGTA	LSC;trnS-GCU	LSC; trnS-UGA
30	9773	P	30	144895	-2	2.44e-05	CAATTTTTTTGATTTCTTTTTTTTTTATTT	LSC;trnG-GCC intron	IRa;IGS(trnV-GAC-rps12)
30	48357	P	30	58232	-3	0.000684	TTAGAATATATATAGAATAAAATAGATATA	LSC;IGS(rps4-trnT-UGU)	LSC;IGS(atpB-rbcL)
31	93600	P	31	155110	-1	1.45e-07	TCTTTTTGTCCAAGTTACTTCTCTTTTTGTC	IRb;CDS(ycf2)	IRa;CDS(ycf2)
31	93621	P	31	155131	-1	1.45e-07	TCTTTTTGTCCAAGTTGCTTCTCTTTTTGTC	IRb;CDS(ycf2)	IRa;CDS(ycf2)
31	104386	P	31	144318	-1	1.45e-07	TTTTCTATTCTATTAGTATTAGATTAGTATT	IRb;IGS(rps12-trnV-GAC)	IRa;IGS(trnV-GAC-rps12)
31	104413	P	31	144345	-1	1.45e-07	TATTCTATTCTATTAGTATTAGATTAGTATT	IRb;IGS(rps12-trnV-GAC)	IRa;IGS(trnV-GAC-rps12)
31	9768	P	31	74989	-2	6.53e-06	ATATTCAATTTTTTTGATTTCTTTTTTTTTT	LSC;trnG-GCC intron	LSC; cloP intron
31	9976	P	31	10011	-3	0.000189	TTGAATATTTATTAATTCAATTCAACGATGC	LSC;IGS(trnG-GCC-trnR-UCU)	LSC;IGS(trnG-GCC-trnR-UCU)
34	112632	P	34	136064	-2	1.23e-07	CATTGTTCAACTCTTTGACAACACGAAAAATCCA	IRb;IGS(rrn4.5-rrn5)	IRa;IGS(rrn5-rrn4.5)
34	112664	P	34	136096	-2	1.23e-07	CATTGTTCAACTCTTTGACAACATGAAAAAACCA	IRb;IGS(rrn4.5-rrn5)	IRa;IGS(rrn5-rrn4.5)
34	96058	P	34	152634	-3	3.94e-06	TAGTGACGATATTGATGCTAGTGACGATATTGAT	IRb;CDS(ycf2)	IRa;CDS(ycf2)
34	96094	P	34	152670	-3	3.94e-06	TAGTGACGCTATTGATGATAGTGACGCTATTGAT	IRb;CDS(ycf2)	IRa;CDS(ycf2)
36	46006	P	36	145277	0	1.52e-12	AACCGTACATGAGATTTTCACCTCATACGGCTCCTC	LSC; ycf3 intron	IRa;IGS(trnV-GAC-rps12)
38	103449	P	38	123458	0	9.52e-14	AACCGTACATGAGATTTTCACCTCATACGGCTCCTCGT	IRb;IGS(rps12-trnV-GAC)	SSC;IGS(ndhA)
38	96046	P	38	152642	-3	2.17e-08	CGATATTGATGATAGTGACGATATTGATGCTAGTGACG	IRb;CDS(ycf2)	IRa;CDS(ycf2)
38	96082	P	38	152678	-3	2.17e-08	CGATATTGATGCTAGTGACGCTATTGATGATAGTGACG	IRb;CDS(ycf2)	IRa;CDS(ycf2)
41	46001	P	41	123460	0	1.49e-15	TCCAAAACCGTACATGAGATTTTCACCTCATACGGCTCCTC	LSC; ycf3 intron	SSC;IGS(ndhA)
52	96058	P	52	152634	-2	4.23e-18	TAGTGACGATATTGATGCTAGTGACGATATTGATGCTAGTGACGCTATTGAT	IRb;CDS(ycf2)	IRa;CDS(ycf2)
52	96076	P	52	152652	-2	4.23e-18	TAGTGACGATATTGATGCTAGTGACGCTATTGATGATAGTGACGCTATTGAT	IRb;CDS(ycf2)	IRa;CDS(ycf2)
64	96046	P	64	152634	-3	2.38e-23	CGATATTGATGATAGTGACGATATTGATGCTAGTGACGATATTGATGCTAGTGACGCTATTGAT	IRb;CDS(ycf2)	IRa;CDS(ycf2)
64	96064	P	64	152652	-3	2.38e-23	CGATATTGATGCTAGTGACGATATTGATGCTAGTGACGCTATTGATGATAGTGACGCTATTGAT	IRb;CDS(ycf2)	IRa;CDS(ycf2)
G.laxum D9
Length of the 1st repeat	Starting position of the 1st repeat	Direction	Length of the 2nd repeat	Starting position of the 2nd repeat	Distance between the repeats	Evalue	Repeat sequences	RegionA	RegionB
30	4425	F	30	115668	-1	5.62e-07	TTAGCATAAATCAAACTTATAAAAAAAAAA	LSC;IGS(trnK-UUU-rps16)	SSC;CDS(ycf1)
30	38117	F	30	48296	-1	5.62e-07	AAATAGAAATAATAATATATATAATAATAT	LSC;IGS(psbZ-trnG-GCC)	LSC;IGS(rps4-trnT-UGU)
30	104187	F	30	104209	-2	2.44e-05	TTTCTATTCTATTAGTATTAGATTAGTATT	IRb;IGS(rps12-trnV-GAC)	IRb;IGS(rps12-trnV-GAC)
30	144290	F	30	144312	-2	2.44e-05	AATACTAATCTAATACTAATAGAATACTAA	IRa;IGS(trnV-GAC-rps12)	IRa;IGS(trnV-GAC-rps12)
30	23184	F	30	85849	-3	0.000684	GGACATGAGAGTTTCCTCTCATCCGGCTCA	LSC;rpoC1 intron	LSC;rpl16 intron
30	70008	F	30	70031	-3	0.000684	TTTGATTAATTAACATACCTTTTTTGGATT	LSC;CDS(psaB)	LSC;IGS(petG-trnW-CCA)
30	122899	F	30	128161	-3	0.000684	AAAGAATAAAAAAGAAATCTTTTTTTTTCT	SSC;IGS(ndhA)	SSC;IGS(ndhA)
30	152622	F	30	152658	-3	0.000684	CATCAATAGCGTCACTAGCATCAATATCGT	IRa;CDS(ycf2)	IRa;CDS(ycf2)
30	4837	R	30	51330	-3	0.000684	TTTTCTCTTTTTATATGTTATATGTTATTT	LSC;IGS(trnK-UUU-rps16)	LSC;IGS(trnF-GAA-ndhJ)
31	93396	F	31	93417	-1	1.45e-07	TCTTTTTGTCCAAGTTACTTCTCTTTTTGTC	IRb;CDS(ycf2)	IRb;CDS(ycf2)
31	155081	F	31	155102	-1	1.45e-07	GACAAAAAGAGAAGCAACTTGGACAAAAAGA	IRa;CDS(ycf2)	IRa;CDS(ycf2)
31	9759	F	31	103641	-3	0.000189	TTTTTTTGATTTCTTTTTTTTTTATTTATCC	LSC;trnG-GCC intron	IRb;IGS(rps12-trnV-GAC)
32	8107	F	32	37092	-3	5.22e-05	AAACGGAAAGAGAGGGATTCGAACCCTCGGTA	LSC;trnS-GCU	LSC; trnS-UGA
34	112427	F	34	112459	-2	1.23e-07	CATTGTTCAACTCTTTGACAACACGAAAAATCCA	IRb;IGS(rrn4.5-rrn5)	IRb;IGS(rrn4.5-rrn5)
34	136036	F	34	136068	-2	1.23e-07	TGGTTTTTTCATGTTGTCAAAGAGTTGAACAATG	IRa;IGS(rrn5-rrn4.5)	IRa;IGS(rrn5-rrn4.5)
34	95854	F	34	95890	-3	3.94e-06	TAGTGACGATATTGATGCTAGTGACGATATTGAT	IRb;CDS(ycf2)	IRb;CDS(ycf2)
34	152605	F	34	152641	-3	3.94e-06	ATCAATAGCGTCACTATCATCAATAGCGTCACTA	IRa;CDS(ycf2)	IRa;CDS(ycf2)
35	38141	F	35	38176	0	6.09e-12	TAATATTATAAGAATAATATAATAATAGATAATAT	LSC;IGS(psbZ-trnG-GCC)	LSC;IGS(psbZ-trnG-GCC)
35	45659	F	35	45675	-1	6.4e-10	TTTATTTACTAGCGTGTTTATTTACTAGCGTATTT	LSC; ycf3 intron	LSC; ycf3 intron
36	46025	F	36	103250	0	1.52e-12	AACCGTACATGAGATTTTCACCTCATACGGCTCCTC	LSC; ycf3 intron	IRb;IGS(rps12-trnV-GAC)
38	123258	F	38	145241	0	9.52e-14	ACGAGGAGCCGTATGAGGTGAAAATCTCATGTACGGTT	SSC;IGS(ndhA)	IRa;IGS(trnV-GAC-rps12)
38	152631	F	38	152649	-1	1.09e-11	CGTCACTAGCATCAATATCGTCACTAGCATCAATATCG	IRa;CDS(ycf2)	IRa;CDS(ycf2)
38	95842	F	38	95878	-3	2.17e-08	CGATATTGATGATAGTGACGATATTGATGCTAGTGACG	IRb;CDS(ycf2)	IRb;CDS(ycf2)
38	152613	F	38	152649	-3	2.17e-08	CGTCACTATCATCAATAGCGTCACTAGCATCAATATCG	IRa;CDS(ycf2)	IRa;CDS(ycf2)
43	112779	F	43	135707	-3	3.1e-11	TCATTCTTATTACTTTTTCATATTGAAAAAGTAATAAGAATGA	IRb;IGS(rrn5-trnR-ACG)	IRa;IGS(trnR-ACG-rrn5)
47	152622	F	47	152640	-2	3.53e-15	CATCAATAGCGTCACTAGCATCAATATCGTCACTAGCATCAATATCG	IRa;CDS(ycf2)	IRa;CDS(ycf2)
52	95854	F	52	95872	-2	4.23e-18	TAGTGACGATATTGATGCTAGTGACGATATTGATGCTAGTGACGCTATTGAT	IRb;CDS(ycf2)	IRb;CDS(ycf2)
64	95842	F	64	95860	-3	2.38e-23	CGATATTGATGATAGTGACGATATTGATGCTAGTGACGATATTGATGCTAGTGACGCTATTGAT	IRb;CDS(ycf2)	IRb;CDS(ycf2)
64	152605	F	64	152623	-3	2.38e-23	ATCAATAGCGTCACTATCATCAATAGCGTCACTAGCATCAATATCGTCACTAGCATCAATATCG	IRa;CDS(ycf2)	IRa;CDS(ycf2)
72	40736	F	72	42960	-1	6.97e-32	TATACATGTGACCCGCTATTAGGAAAAGAATTGCAATAGCTAAATGATGGTGTGCAATATCAGTCAGCCATA	LSC;CDS(psaB)	LSC;CDS(psaA)
30	8109	P	30	47216	-1	5.62e-07	ACGGAAAGAGAGGGATTCGAACCCTCGGTA	LSC;trnS-GCU	LSC; trnS-UGA
30	104187	P	30	144290	-2	2.44e-05	TTTCTATTCTATTAGTATTAGATTAGTATT	IRb;IGS(rps12-trnV-GAC)	IRa;IGS(trnV-GAC-rps12)
30	104209	P	30	144312	-2	2.44e-05	TTAGTATTCTATTAGTATTAGATTAGTATT	IRb;IGS(rps12-trnV-GAC)	IRa;IGS(trnV-GAC-rps12)
30	122901	P	30	128161	-3	0.000684	AGAATAAAAAAGAAATCTTTTTTTTTCTTT	SSC;IGS(ndhA)	SSC;IGS(ndhA)
31	93396	P	31	155081	-1	1.45e-07	TCTTTTTGTCCAAGTTACTTCTCTTTTTGTC	IRb;CDS(ycf2)	IRa;CDS(ycf2)
31	93417	P	31	155102	-1	1.45e-07	TCTTTTTGTCCAAGTTGCTTCTCTTTTTGTC	IRb;CDS(ycf2)	IRa;CDS(ycf2)
31	9751	P	31	74794	-2	6.53e-06	ATATTCAATTTTTTTGATTTCTTTTTTTTTT	LSC;trnG-GCC intron	LSC; cloP intron
31	9759	P	31	144857	-3	0.000189	TTTTTTTGATTTCTTTTTTTTTTATTTATCC	LSC;trnG-GCC intron	IRa;IGS(trnV-GAC-rps12)
31	9959	P	31	9994	-3	0.000189	TTGAATATTTATTAATTCAATTCAACGATGC	LSC;IGS(trnG-UCC-trnR-UCU)	LSC;IGS(trnG-UCC-trnR-UCU)
33	16985	P	33	16985	-3	1.44e-05	TCTCTCTTTTTTTTAAGTAAAAAAAAAGAGAGA	LSC;CDS(rps2)	LSC;CDS(rps2)
34	112427	P	34	136036	-2	1.23e-07	CATTGTTCAACTCTTTGACAACACGAAAAATCCA	IRb;IGS(rrn4.5-rrn5)	IRa;IGS(rrn5-rrn4.5)
34	112459	P	34	136068	-2	1.23e-07	CATTGTTCAACTCTTTGACAACATGAAAAAACCA	IRb;IGS(rrn4.5-rrn5)	IRa;IGS(rrn5-rrn4.5)
34	48364	P	34	58162	-3	3.94e-06	TTAGAATATATATAGAATAAAATAGATATATATA	LSC;IGS(rps4-trnT-UGU)	LSC;IGS(atpB-rbcL)
34	95854	P	34	152605	-3	3.94e-06	TAGTGACGATATTGATGCTAGTGACGATATTGAT	IRb;CDS(ycf2)	IRa;CDS(ycf2)
34	95890	P	34	152641	-3	3.94e-06	TAGTGACGCTATTGATGATAGTGACGCTATTGAT	IRb;CDS(ycf2)	IRa;CDS(ycf2)
36	46025	P	36	145243	0	1.52e-12	AACCGTACATGAGATTTTCACCTCATACGGCTCCTC	LSC; ycf3 intron	IRa;IGS(trnV-GAC-rps12)
38	103250	P	38	123258	0	9.52e-14	AACCGTACATGAGATTTTCACCTCATACGGCTCCTCGT	IRb;IGS(rps12-trnV-GAC)	SSC;IGS(ndhA)
38	95842	P	38	152613	-3	2.17e-08	CGATATTGATGATAGTGACGATATTGATGCTAGTGACG	IRb;CDS(ycf2)	IRa;CDS(ycf2)
38	95878	P	38	152649	-3	2.17e-08	CGATATTGATGCTAGTGACGCTATTGATGATAGTGACG	IRb;CDS(ycf2)	IRa;CDS(ycf2)
41	46020	P	41	123260	0	1.49e-15	TCCAAAACCGTACATGAGATTTTCACCTCATACGGCTCCTC	LSC; ycf3 intron	SSC;IGS(ndhA)
52	95854	P	52	152605	-2	4.23e-18	TAGTGACGATATTGATGCTAGTGACGATATTGATGCTAGTGACGCTATTGAT	IRb;CDS(ycf2)	IRa;CDS(ycf2)
52	95872	P	52	152623	-2	4.23e-18	TAGTGACGATATTGATGCTAGTGACGCTATTGATGATAGTGACGCTATTGAT	IRb;CDS(ycf2)	IRa;CDS(ycf2)
64	95842	P	64	152605	-3	2.38e-23	CGATATTGATGATAGTGACGATATTGATGCTAGTGACGATATTGATGCTAGTGACGCTATTGAT	IRb;CDS(ycf2)	IRa;CDS(ycf2)
64	95860	P	64	152623	-3	2.38e-23	CGATATTGATGCTAGTGACGATATTGATGCTAGTGACGCTATTGATGATAGTGACGCTATTGAT	IRb;CDS(ycf2)	IRa;CDS(ycf2)
G.turneri D10
Length of the 1st repeat	Starting position of the 1st repeat	Direction	Length of the 2nd repeat	Starting position of the 2nd repeat	Distance between the repeats	Evalue	Repeat sequences	RegionA	RegionB
30	38028	F	30	48209	-1	5.62e-07	AAATAGAAATAATAATATATATAATAATAT	LSC;IGS(psbZ-trnG-GCC)	LSC;IGS(rps4-trnT-UGU)
30	23091	F	30	85783	-3	0.000684	GGACATGAGAGTTTCCTCTCATCCGGCTCA	LSC;rpoC1 intron	LSC;rpl16 intron
30	152497	F	30	152533	-3	0.000684	CATCAATAGCGTCACTAGCATCAATATCGT	IRa;CDS(ycf2)	IRa;CDS(ycf2)
30	4771	R	30	51241	-3	0.000684	TTTTCTCTTTTTATATGTTATATGTTATTT	LSC;IGS(trnK-UUU-rps16)	LSC;IGS(trnF-GAA-ndhJ)
31	93332	F	31	93353	-1	1.45e-07	TCTTTTTGTCCAAGTTACTTCTCTTTTTGTC	IRb;CDS(ycf2)	IRb;CDS(ycf2)
31	104124	F	31	104151	-1	1.45e-07	TTTTCTATTCTATTAGTATTAGATTAGTATT	IRb;IGS(rps12-trnV-GAC)	IRb;IGS(rps12-trnV-GAC)
31	144157	F	31	144184	-1	1.45e-07	AATACTAATCTAATACTAATAGAATAGAATA	IRa;IGS(trnV-GAC-rps12)	IRa;IGS(trnV-GAC-rps12)
31	154956	F	31	154977	-1	1.45e-07	GACAAAAAGAGAAGCAACTTGGACAAAAAGA	IRa;IGS(rrn5-rrn4.5)	IRa;IGS(rrn5-rrn4.5)
31	38048	R	31	38083	-3	0.000189	ATAATAATATTATAAGAATAATATAATAATA	LSC;IGS(psbZ-trnG-GCC)	LSC;IGS(psbZ-trnG-GCC)
32	5526	F	32	74506	-2	1.74e-06	TCTTTTTTTTTTCAAAAAAAAAGAAGAAAAAA	LSC;rps16intron	LSC; cloP intron
32	8049	F	32	37005	-3	5.22e-05	AAACGGAAAGAGAGGGATTCGAACCCTCGGTA	LSC;trnS-GCU	LSC; trnS-UGA
34	112370	F	34	112402	-2	1.23e-07	CATTGTTCAACTCTTTGACAACACGAAAAATCCA	IRb;IGS(rrn4.5-rrn5)	IRb;IGS(rrn4.5-rrn5)
34	135903	F	34	135935	-2	1.23e-07	TGGTTTTTTCATGTTGTCAAAGAGTTGAACAATG	IRa;IGS(rrn5-rrn4.5)	IRa;IGS(rrn5-rrn4.5)
34	95790	F	34	95826	-3	3.94e-06	TAGTGACGATATTGATGCTAGTGACGATATTGAT	IRb;CDS(ycf2)	IRb;CDS(ycf2)
34	152480	F	34	152516	-3	3.94e-06	ATCAATAGCGTCACTATCATCAATAGCGTCACTA	IRa;CDS(ycf2)	IRa;CDS(ycf2)
35	38052	F	35	38087	0	6.09e-12	TAATATTATAAGAATAATATAATAATAGATAATAT	LSC;IGS(psbZ-trnG-GCC)	LSC;IGS(psbZ-trnG-GCC)
35	45566	F	35	45582	-1	6.4e-10	TTTATTTACTAGCGTGTTTATTTACTAGCGTATTT	LSC; ycf3 intron	LSC; ycf3 intron
36	45932	F	36	103185	0	1.52e-12	AACCGTACATGAGATTTTCACCTCATACGGCTCCTC	LSC; ycf3 intron	IRb;IGS(rps12-trnV-GAC)
38	123139	F	38	145116	0	9.52e-14	ACGAGGAGCCGTATGAGGTGAAAATCTCATGTACGGTT	SSC;IGS(ndhA)	IRa;IGS(trnV-GAC-rps12)
38	152506	F	38	152524	-1	1.09e-11	CGTCACTAGCATCAATATCGTCACTAGCATCAATATCG	IRa;CDS(ycf2)	IRa;CDS(ycf2)
38	95778	F	38	95814	-3	2.17e-08	CGATATTGATGATAGTGACGATATTGATGCTAGTGACG	IRb;CDS(ycf2)	IRb;CDS(ycf2)
38	152488	F	38	152524	-3	2.17e-08	CGTCACTATCATCAATAGCGTCACTAGCATCAATATCG	IRa;CDS(ycf2)	IRa;CDS(ycf2)
43	112662	F	43	135634	-3	3.1e-11	TCATTCTTATTACTTTTTCATATTGAAAAAGTAATAAGAATGA	IRb;IGS(rrn5-trnR-ACG)	IRa;IGS(trnR-ACG-rrn5)
47	152497	F	47	152515	-2	3.53e-15	CATCAATAGCGTCACTAGCATCAATATCGTCACTAGCATCAATATCG	IRa;CDS(ycf2)	IRa;CDS(ycf2)
52	95790	F	52	95808	-2	4.23e-18	TAGTGACGATATTGATGCTAGTGACGATATTGATGCTAGTGACGCTATTGAT	IRb;CDS(ycf2)	IRb;CDS(ycf2)
64	95778	F	64	95796	-3	2.38e-23	CGATATTGATGATAGTGACGATATTGATGCTAGTGACGATATTGATGCTAGTGACGCTATTGAT	IRb;CDS(ycf2)	IRb;CDS(ycf2)
64	152480	F	64	152498	-3	2.38e-23	ATCAATAGCGTCACTATCATCAATAGCGTCACTAGCATCAATATCGTCACTAGCATCAATATCG	IRa;CDS(ycf2)	IRa;CDS(ycf2)
72	40647	F	72	42871	-1	6.97e-32	TATACATGTGACCCGCTATTAGGAAAAGAATTGCAATAGCTAAATGATGGTGTGCAATATCAGTCAGCCATA	LSC;CDS(psaB)	LSC;CDS(psaA)
30	8051	P	30	47123	-1	5.62e-07	ACGGAAAGAGAGGGATTCGAACCCTCGGTA	LSC;trnS-GCU	LSC; trnS-UGA
31	93332	P	31	154956	-1	1.45e-07	TCTTTTTGTCCAAGTTACTTCTCTTTTTGTC	IRb;CDS(ycf2)	IRb;CDS(ycf2)
31	93353	P	31	154977	-1	1.45e-07	TCTTTTTGTCCAAGTTGCTTCTCTTTTTGTC	IRb;CDS(ycf2)	IRb;CDS(ycf2)
31	104124	P	31	144157	-1	1.45e-07	TTTTCTATTCTATTAGTATTAGATTAGTATT	IRb;IGS(rps12-trnV-GAC)	IRa;IGS(trnV-GAC-rps12)
31	104151	P	31	144184	-1	1.45e-07	TATTCTATTCTATTAGTATTAGATTAGTATT	IRb;IGS(rps12-trnV-GAC)	IRa;IGS(trnV-GAC-rps12)
31	9901	P	31	9936	-3	0.000189	TTGAATATTTATTAATTCAATTCAACGATGC	LSC;IGS(trnG-UCC-trnR-UCU)	LSC;IGS(trnG-UCC-trnR-UCU)
34	112370	P	34	135903	-2	1.23e-07	CATTGTTCAACTCTTTGACAACACGAAAAATCCA	IRb;IGS(rrn4.5-rrn5)	IRa;IGS(rrn5-rrn4.5)
34	112402	P	34	135935	-2	1.23e-07	CATTGTTCAACTCTTTGACAACATGAAAAAACCA	IRb;IGS(rrn4.5-rrn5)	IRa;IGS(rrn5-rrn4.5)
34	95790	P	34	152480	-3	3.94e-06	TAGTGACGATATTGATGCTAGTGACGATATTGAT	IRb;CDS(ycf2)	IRb;CDS(ycf2)
34	95826	P	34	152516	-3	3.94e-06	TAGTGACGCTATTGATGATAGTGACGCTATTGAT	IRb;CDS(ycf2)	IRb;CDS(ycf2)
36	45932	P	36	145118	0	1.52e-12	AACCGTACATGAGATTTTCACCTCATACGGCTCCTC	LSC; ycf3 intron	IRa;IGS(trnV-GAC-rps12)
38	103185	P	38	123139	0	9.52e-14	AACCGTACATGAGATTTTCACCTCATACGGCTCCTCGT	IRb;IGS(rps12-trnV-GAC)	SSC;IGS(ndhA)
38	95778	P	38	152488	-3	2.17e-08	CGATATTGATGATAGTGACGATATTGATGCTAGTGACG	IRb;CDS(ycf2)	IRa;CDS(ycf2)
38	95814	P	38	152524	-3	2.17e-08	CGATATTGATGCTAGTGACGCTATTGATGATAGTGACG	IRb;CDS(ycf2)	IRa;CDS(ycf2)
41	45927	P	41	123141	0	1.49e-15	TCCAAAACCGTACATGAGATTTTCACCTCATACGGCTCCTC	LSC; ycf3 intron	SSC;IGS(ndhA)
43	112662	P	43	112662	-3	3.1e-11	TCATTCTTATTACTTTTTCATATTGAAAAAGTAATAAGAATGA	IRb;IGS(rrn5-trnR-ACG)	IRb;IGS(rrn5-trnR-ACG)
43	135634	P	43	135634	-3	3.1e-11	TCATTCTTATTACTTTTTCAATATGAAAAAGTAATAAGAATGA	IRa;IGS(trnR-ACG-rrn5)	IRa;IGS(trnR-ACG-rrn5)
52	95790	P	52	152480	-2	4.23e-18	TAGTGACGATATTGATGCTAGTGACGATATTGATGCTAGTGACGCTATTGAT	IRb;CDS(ycf2)	IRa;CDS(ycf2)
52	95808	P	52	152498	-2	4.23e-18	TAGTGACGATATTGATGCTAGTGACGCTATTGATGATAGTGACGCTATTGAT	IRb;CDS(ycf2)	IRa;CDS(ycf2)
64	95778	P	64	152480	-3	2.38e-23	CGATATTGATGATAGTGACGATATTGATGCTAGTGACGATATTGATGCTAGTGACGCTATTGAT	IRb;CDS(ycf2)	IRa;CDS(ycf2)
64	95796	P	64	152498	-3	2.38e-23	CGATATTGATGCTAGTGACGATATTGATGCTAGTGACGCTATTGATGATAGTGACGCTATTGAT	IRb;CDS(ycf2)	IRa;CDS(ycf2)
G.stocksii E1
Length of the 1st repeat	Starting position of the 1st repeat	Direction	Length of the 2nd repeat	Starting position of the 2nd repeat	Distance between the repeats	Evalue	Repeat sequences	RegionA	RegionB
30	103436	F	30	103458	-2	2.42e-05	TTTCTATTCTATTAGTATTAGATTAGTATT	IRb;IGS(rps12-trnV-GAC)	IRb;IGS(rps12-trnV-GAC)
30	143437	F	30	143459	-2	2.42e-05	AATACTAATCTAATACTAATAGAATACTAA	IRa;IGS(trnV-GAC-rps12)	IRa;IGS(trnV-GAC-rps12)
30	23079	F	30	85126	-3	0.000676	GGACATGAGAGTTTCCTCTCATCCGGCTCA	LSC;rpoC1 intron	LSC;rpl16 intron
30	151763	F	30	151799	-3	0.000676	CATCAATAGCGTCACTAGCATCAATATCGT	IRa;CDS(ycf2)	IRa;CDS(ycf2)
31	37848	F	31	47881	-1	1.43e-07	ATAATATATAAAAATAATATATAAATAGAAA	LSC;IGS(psbZ-trnG-GCC)	LSC;IGS(rps4-trnT-UGU)
31	92651	F	31	92672	-1	1.43e-07	TCTTTTTGTCCAAGTTACTTCTCTTTTTGTC	IRb;CDS(ycf2)	IRb;CDS(ycf2)
31	154222	F	31	154243	-1	1.43e-07	GACAAAAAGAGAAGCAACTTGGACAAAAAGA	IRa;CDS(ycf2)	IRa;CDS(ycf2)
31	1752	F	31	1781	-2	6.46e-06	TAGGAATAGCGTTTTGATATGATAATAAATA	LSC;IGS(psbA-trnK-UUU)	LSC;IGS(psbA-trnK-UUU)
32	8134	F	32	36877	-3	5.16e-05	AAACGGAAAGAGAGGGATTCGAACCCTCGGTA	LSC;trnS-GCU	LSC;trnS-UGA
34	95109	F	34	95145	-3	3.89e-06	TAGTGACGATATTGATGCTAGTGACGATATTGAT	IRb;CDS(ycf2)	IRb;CDS(ycf2)
34	151746	F	34	151782	-3	3.89e-06	ATCAATAGCGTCACTATCATCAATAGCGTCACTA	IRa;CDS(ycf2)	IRa;CDS(ycf2)
36	45604	F	36	102503	0	1.51e-12	AACCGTACATGAGATTTTCACCTCATACGGCTCCTC	LSC; ycf3 intron	IRb;IGS(rps12-trnV-GAC)
38	122442	F	38	144384	0	9.41e-14	ACGAGGAGCCGTATGAGGTGAAAATCTCATGTACGGTT	SSC;IGS(ndhA)	IRa;IGS(trnV-GAC-rps12)
38	151772	F	38	151790	-1	1.07e-11	CGTCACTAGCATCAATATCGTCACTAGCATCAATATCG	IRa;CDS(ycf2)	IRa;CDS(ycf2)
38	95097	F	38	95133	-3	2.14e-08	CGATATTGATGATAGTGACGATATTGATGCTAGTGACG	IRb;CDS(ycf2)	IRb;CDS(ycf2)
38	151754	F	38	151790	-3	2.14e-08	CGTCACTATCATCAATAGCGTCACTAGCATCAATATCG	IRa;CDS(ycf2)	IRa;CDS(ycf2)
47	151763	F	47	151781	-2	3.49e-15	CATCAATAGCGTCACTAGCATCAATATCGTCACTAGCATCAATATCG	IRa;CDS(ycf2)	IRa;CDS(ycf2)
52	95109	F	52	95127	-2	4.19e-18	TAGTGACGATATTGATGCTAGTGACGATATTGATGCTAGTGACGCTATTGAT	IRb;CDS(ycf2)	IRb;CDS(ycf2)
64	95097	F	64	95115	-3	2.35e-23	CGATATTGATGATAGTGACGATATTGATGCTAGTGACGATATTGATGCTAGTGACGCTATTGAT	IRb;CDS(ycf2)	IRb;CDS(ycf2)
64	151746	F	64	151764	-3	2.35e-23	ATCAATAGCGTCACTATCATCAATAGCGTCACTAGCATCAATATCGTCACTAGCATCAATATCG	IRa;CDS(ycf2)	IRa;CDS(ycf2)
72	40385	F	72	42609	0	3.19e-34	TATACATGTGACCCGCTATTAGGAAAAGAATTGCAATAGCTAAATGATGGTGTGCAATATCAGTCAACCATA	LSC;CDS(psaB)	LSC;CDS(psaA)
30	8136	P	30	46795	-1	5.55e-07	ACGGAAAGAGAGGGATTCGAACCCTCGGTA	LSC;trnS-GCU	LSC;trnS-GGA
30	103436	P	30	143437	-2	2.42e-05	TTTCTATTCTATTAGTATTAGATTAGTATT	IRb;IGS(rps12-trnV-GAC)	IRa;IGS(trnV-GAC-rps12)
30	103458	P	30	143459	-2	2.42e-05	TTAGTATTCTATTAGTATTAGATTAGTATT	IRb;IGS(rps12-trnV-GAC)	IRa;IGS(trnV-GAC-rps12)
30	37727	P	30	133429	-3	0.000676	AAATCATAATAAAAAAAATGAAATTCTAAA	LSC;IGS(psbZ-trnG-GCC)	SSC;IGS(ndhF-ycf1)
30	70421	P	30	116117	-3	0.000676	CCCCTTTTTTATTTTTTTTTTTAGTTTTTT	LSC;IGS(psaJ-rpl33)	SSC;CDS(ycf1)
31	92651	P	31	154222	-1	1.43e-07	TCTTTTTGTCCAAGTTACTTCTCTTTTTGTC	IRb;CDS(ycf2)	IRa;CDS(ycf2)
31	92672	P	31	154243	-1	1.43e-07	TCTTTTTGTCCAAGTTGCTTCTCTTTTTGTC	IRb;CDS(ycf2)	IRa;CDS(ycf2)
31	9930	P	31	9965	-3	0.000187	TTGAATATTTATTAATTCAATTCAACGATGC	LSC;IGS(trnG-UCC-trnR-UCU)	LSC;IGS(trnG-UCC-trnR-UCU)
34	95109	P	34	151746	-3	3.89e-06	TAGTGACGATATTGATGCTAGTGACGATATTGAT	IRb;CDS(ycf2)	IRb;CDS(ycf2)
34	95145	P	34	151782	-3	3.89e-06	TAGTGACGCTATTGATGATAGTGACGCTATTGAT	IRb;CDS(ycf2)	IRb;CDS(ycf2)
36	45604	P	36	144386	0	1.51e-12	AACCGTACATGAGATTTTCACCTCATACGGCTCCTC	LSC; ycf3 intron	IRa;IGS(trnV-GAC-rps12)
38	102503	P	38	122442	0	9.41e-14	AACCGTACATGAGATTTTCACCTCATACGGCTCCTCGT	IRb;IGS(rps12-trnV-GAC)	SSC;IGS(ndhA)
38	95097	P	38	151754	-3	2.14e-08	CGATATTGATGATAGTGACGATATTGATGCTAGTGACG	IRb;IGS(rps12-trnV-GAC)	IRa;CDS(ycf2)
38	95133	P	38	151790	-3	2.14e-08	CGATATTGATGCTAGTGACGCTATTGATGATAGTGACG	IRb;CDS(ycf2)	IRa;CDS(ycf2)
41	45599	P	41	122444	0	1.47e-15	TCCAAAACCGTACATGAGATTTTCACCTCATACGGCTCCTC	LSC; ycf3 intron	SSC;IGS(ndhA)
52	95109	P	52	151746	-2	4.19e-18	TAGTGACGATATTGATGCTAGTGACGATATTGATGCTAGTGACGCTATTGAT	IRb;CDS(ycf2)	IRa;CDS(ycf2)
52	95127	P	52	151764	-2	4.19e-18	TAGTGACGATATTGATGCTAGTGACGCTATTGATGATAGTGACGCTATTGAT	IRb;CDS(ycf2)	IRa;CDS(ycf2)
64	95097	P	64	151746	-3	2.35e-23	CGATATTGATGATAGTGACGATATTGATGCTAGTGACGATATTGATGCTAGTGACGCTATTGAT	IRb;CDS(ycf2)	IRa;CDS(ycf2)
64	95115	P	64	151764	-3	2.35e-23	CGATATTGATGCTAGTGACGATATTGATGCTAGTGACGCTATTGATGATAGTGACGCTATTGAT	IRb;CDS(ycf2)	IRa;CDS(ycf2)
G.somalense E2
Length of the 1st repeat	Starting position of the 1st repeat	Direction	Length of the 2nd repeat	Starting position of the 2nd repeat	Distance between the repeats	Evalue	Repeat sequences	RegionA	RegionB
30	103741	F	30	103763	-2	2.43e-05	TTTCTATTCTATTAGTATTAGATTAGTATT	IRb;IGS(rps12-trnV-GAC)	IRb;IGS(rps12-trnV-GAC)
30	143896	F	30	143918	-2	2.43e-05	AATACTAATCTAATACTAATAGAATACTAA	IRa;IGS(trnV-GAC-rps12)	IRa;IGS(trnV-GAC-rps12)
30	23129	F	30	85413	-3	0.000681	GGACATGAGAGTTTCCTCTCATCCGGCTCA	LSC;rpoC1 intron	LSC;rpl16 intron
30	37913	F	30	47995	-3	0.000681	ACTAAATAGAAATAAAAATATATATAATAT	LSC;IGS(psbZ-trnG-GCC)	LSC;IGS(rps4-trnT-UGU)
30	152216	F	30	152252	-3	0.000681	CATCAATAGCGTCACTAGCATCAATATCGT	IRa;CDS(ycf2)	IRa;CDS(ycf2)
31	92962	F	31	92983	-1	1.44e-07	TCTTTTTGTCCAAGTTACTTCTCTTTTTGTC	IRb;CDS(ycf2)	IRb;CDS(ycf2)
31	154675	F	31	154696	-1	1.44e-07	GACAAAAAGAGAAGCAACTTGGACAAAAAGA	IRa;CDS(ycf2)	IRa;CDS(ycf2)
31	1725	F	31	1754	-3	0.000188	TAGGAATAGCGTTTTGATATGATAATAAATA	LSC;IGS(psbA-trnK-UUU)	LSC;IGS(psbA-trnK-UUU)
32	8139	F	32	36954	-3	5.2e-05	AAACGGAAAGAGAGGGATTCGAACCCTCGGTA	LSC;trnS-GCU	LSC; trnS-UGA
32	14958	F	32	64317	-3	5.2e-05	AAACAAAAACAATATCAAGATAAAGATAATAT	LSC;IGS(atpH-atpI)	LSC;IGS(ycf4-cemA)
34	111971	F	34	112003	-2	1.22e-07	CATTGTTCAACTCTTTGACAACACGAAAAATCCA	IRb;IGS(rrn4.5-rrn5)	IRb;IGS(rrn4.5-rrn5)
34	135652	F	34	135684	-2	1.22e-07	TGGTTTTTTCATGTTGTCAAAGAGTTGAACAATG	IRa;IGS(rrn5-rrn4.5)	IRa;IGS(rrn5-rrn4.5)
34	95420	F	34	95456	-3	3.92e-06	TAGTGACGATATTGATGCTAGTGACGATATTGAT	IRb;CDS(ycf2)	IRb;CDS(ycf2)
34	152199	F	34	152235	-3	3.92e-06	ATCAATAGCGTCACTATCATCAATAGCGTCACTA	IRa;CDS(ycf2)	IRa;CDS(ycf2)
34	74145	R	34	74152	-3	3.92e-06	TTTTTTTTGAAAAAAAAAGAAAGAAAAAAATAGT	LSC; cloP intron	IRb;IGS(rps12-trnV-GAC)
36	45735	F	36	102808	0	1.52e-12	AACCGTACATGAGATTTTCACCTCATACGGCTCCTC	LSC; ycf3 intron	IRa;IGS(trnV-GAC-rps12)
38	122807	F	38	144843	0	9.47e-14	ACGAGGAGCCGTATGAGGTGAAAATCTCATGTACGGTT	SSC;IGS(ndhA)	IRa;CDS(ycf2)
38	152225	F	38	152243	-1	1.08e-11	CGTCACTAGCATCAATATCGTCACTAGCATCAATATCG	IRa;CDS(ycf2)	IRa;CDS(ycf2)
38	95408	F	38	95444	-3	2.16e-08	CGATATTGATGATAGTGACGATATTGATGCTAGTGACG	IRb;CDS(ycf2)	IRb;CDS(ycf2)
38	152207	F	38	152243	-3	2.16e-08	CGTCACTATCATCAATAGCGTCACTAGCATCAATATCG	IRa;CDS(ycf2)	IRa;CDS(ycf2)
47	152216	F	47	152234	-2	3.52e-15	CATCAATAGCGTCACTAGCATCAATATCGTCACTAGCATCAATATCG	IRa;CDS(ycf2)	IRa;CDS(ycf2)
52	95420	F	52	95438	-2	4.21e-18	TAGTGACGATATTGATGCTAGTGACGATATTGATGCTAGTGACGCTATTGAT	IRb;CDS(ycf2)	IRb;CDS(ycf2)
64	95408	F	64	95426	-3	2.37e-23	CGATATTGATGATAGTGACGATATTGATGCTAGTGACGATATTGATGCTAGTGACGCTATTGAT	IRb;CDS(ycf2)	IRb;CDS(ycf2)
64	152199	F	64	152217	-3	2.37e-23	ATCAATAGCGTCACTATCATCAATAGCGTCACTAGCATCAATATCGTCACTAGCATCAATATCG	IRa;CDS(ycf2)	IRa;CDS(ycf2)
72	40479	F	72	42703	0	3.21e-34	TATACATGTGACCCGCTATTAGGAAAAGAATTGCAATAGCTAAATGATGGTGTGCAATATCAGTCAACCATA	LSC;CDS(psaB)	LSC;CDS(psaA)
30	8141	P	30	46923	-1	5.59e-07	ACGGAAAGAGAGGGATTCGAACCCTCGGTA	LSC;trnS-GCU	LSC;trnS-GGA
30	70672	P	30	116463	-2	2.43e-05	CCCTTTTTTTATTTTTTTTTTTAGTTTTTT	LSC;IGS(psaJ-rpl33)	IRa;IGS(trnV-GAC-rps12)
30	103741	P	30	143896	-2	2.43e-05	TTTCTATTCTATTAGTATTAGATTAGTATT	IRb;IGS(rps12-trnV-GAC)	IRa;IGS(trnV-GAC-rps12)
30	103763	P	30	143918	-2	2.43e-05	TTAGTATTCTATTAGTATTAGATTAGTATT	IRb;IGS(rps12-trnV-GAC)	SSC;IGS(ndhF-ycf1)
30	37804	P	30	133842	-3	0.000681	AAATCATAATAAAAAAAATGAAATTCTAAA	LSC;IGS(psbZ-trnG-GCC)	LSC;IGS(atpB-rbcL)
31	92962	P	31	154675	-1	1.44e-07	TCTTTTTGTCCAAGTTACTTCTCTTTTTGTC	IRb;CDS(ycf2)	IRa;CDS(ycf2)
31	92983	P	31	154696	-1	1.44e-07	TCTTTTTGTCCAAGTTGCTTCTCTTTTTGTC	IRb;CDS(ycf2)	IRa;CDS(ycf2)
31	9945	P	31	9980	-3	0.000188	TTGAATATTTATTAATTCAATTCAACGATGC	LSC;IGS(trnG-GCC-trnR-UCU)	LSC;IGS(trnG-GCC-trnR-UCU)
34	111971	P	34	135652	-2	1.22e-07	CATTGTTCAACTCTTTGACAACACGAAAAATCCA	IRb;IGS(rrn4.5-rrn5)	IRa;IGS(rrn5-rrn4.5)
34	112003	P	34	135684	-2	1.22e-07	CATTGTTCAACTCTTTGACAACATGAAAAAACCA	IRb;IGS(rrn4.5-rrn5)	IRa;IGS(rrn5-rrn4.5)
34	95420	P	34	152199	-3	3.92e-06	TAGTGACGATATTGATGCTAGTGACGATATTGAT	IRb;CDS(ycf2)	IRa;CDS(ycf2)
34	95456	P	34	152235	-3	3.92e-06	TAGTGACGCTATTGATGATAGTGACGCTATTGAT	IRb;CDS(ycf2)	IRa;CDS(ycf2)
36	45735	P	36	144845	0	1.52e-12	AACCGTACATGAGATTTTCACCTCATACGGCTCCTC	LSC; ycf3 intron	IRa;IGS(trnV-GAC-rps12)
38	102808	P	38	122807	0	9.47e-14	AACCGTACATGAGATTTTCACCTCATACGGCTCCTCGT	IRb;IGS(rps12-trnV-GAC)	SSC;IGS(ndhA)
38	95408	P	38	152207	-3	2.16e-08	CGATATTGATGATAGTGACGATATTGATGCTAGTGACG	IRb;CDS(ycf2)	IRa;CDS(ycf2)
38	95444	P	38	152243	-3	2.16e-08	CGATATTGATGCTAGTGACGCTATTGATGATAGTGACG	IRb;CDS(ycf2)	IRa;CDS(ycf2)
41	45730	P	41	122809	0	1.48e-15	TCCAAAACCGTACATGAGATTTTCACCTCATACGGCTCCTC	LSC; ycf3 intron	SSC;IGS(ndhA)
52	95420	P	52	152199	-2	4.21e-18	TAGTGACGATATTGATGCTAGTGACGATATTGATGCTAGTGACGCTATTGAT	IRb;CDS(ycf2)	IRa;CDS(ycf2)
52	95438	P	52	152217	-2	4.21e-18	TAGTGACGATATTGATGCTAGTGACGCTATTGATGATAGTGACGCTATTGAT	IRb;CDS(ycf2)	IRa;CDS(ycf2)
64	95408	P	64	152199	-3	2.37e-23	CGATATTGATGATAGTGACGATATTGATGCTAGTGACGATATTGATGCTAGTGACGCTATTGAT	IRb;CDS(ycf2)	IRa;CDS(ycf2)
64	95426	P	64	152217	-3	2.37e-23	CGATATTGATGCTAGTGACGATATTGATGCTAGTGACGCTATTGATGATAGTGACGCTATTGAT	IRb;CDS(ycf2)	IRa;CDS(ycf2)
G.areysianum E3
Length of the 1st repeat	Starting position of the 1st repeat	Direction	Length of the 2nd repeat	Starting position of the 2nd repeat	Distance between the repeats	Evalue	Repeat sequences	RegionA	RegionB
30	103773	F	30	103795	-2	2.43e-05	TTTCTATTCTATTAGTATTAGATTAGTATT	IRb;IGS(rps12-trnV-GAC)	IRb;IGS(rps12-trnV-GAC)
30	143929	F	30	143951	-2	2.43e-05	AATACTAATCTAATACTAATAGAATACTAA	IRa;IGS(trnV-GAC-rps12)	IRa;IGS(trnV-GAC-rps12)
30	23129	F	30	85445	-3	0.000681	GGACATGAGAGTTTCCTCTCATCCGGCTCA	LSC;rpoC1 intron	LSC;rpl16 intron
30	37924	F	30	48019	-3	0.000681	ACTAAATAGAAATAAAAATATATATAATAT	LSC;IGS(psbZ-trnG-GCC)	LSC;IGS(rps4-trnT-UGU)
30	152249	F	30	152285	-3	0.000681	CATCAATAGCGTCACTAGCATCAATATCGT	IRa;CDS(ycf2)	IRa;CDS(ycf2)
31	92994	F	31	93015	-1	1.44e-07	TCTTTTTGTCCAAGTTACTTCTCTTTTTGTC	IRb;CDS(ycf2)	IRb;CDS(ycf2)
31	154708	F	31	154729	-1	1.44e-07	GACAAAAAGAGAAGCAACTTGGACAAAAAGA	IRa;CDS(ycf2)	IRa;CDS(ycf2)
31	1725	F	31	1754	-3	0.000188	TAGGAATAGCGTTTTGATATGATAATAAATA	LSC;IGS(psbA-trnK-UUU)	LSC;IGS(psbA-trnK-UUU)
32	37947	F	32	48045	-1	3.73e-08	ATAATATATAAAAATAATATATAAATAGATAA	LSC;IGS(psbZ-trnG-GCC)	LSC;IGS(rps4-trnT-UGU)
32	8139	F	32	36965	-3	5.2e-05	AAACGGAAAGAGAGGGATTCGAACCCTCGGTA	LSC;trnS-GCU	LSC; trnS-UGA
32	14958	F	32	64341	-3	5.2e-05	AAACAAAAACAATATCAAGATAAAGATAATAT	LSC;IGS(atpH-atpI)	LSC;IGS(ycf4-cemA)
32	37954	C	32	57779	-3	5.2e-05	ATAAAAATAATATATAAATAGATAATATAATA	LSC;IGS(psbZ-trnG-GCC)	LSC;IGS(atpB-rbcL)
34	112003	F	34	112035	-2	1.23e-07	CATTGTTCAACTCTTTGACAACACGAAAAATCCA	IRb;IGS(rrn4.5-rrn5)	IRb;IGS(rrn4.5-rrn5)
34	135685	F	34	135717	-2	1.23e-07	TGGTTTTTTCATGTTGTCAAAGAGTTGAACAATG	IRa;IGS(rrn5-rrn4.5)	IRa;IGS(rrn5-rrn4.5)
34	95452	F	34	95488	-3	3.92e-06	TAGTGACGATATTGATGCTAGTGACGATATTGAT	IRb;CDS(ycf2)	IRb;CDS(ycf2)
34	152232	F	34	152268	-3	3.92e-06	ATCAATAGCGTCACTATCATCAATAGCGTCACTA	IRa;CDS(ycf2)	IRa;CDS(ycf2)
34	74177	R	34	74184	-3	3.92e-06	TTTTTTTTGAAAAAAAAAGAAAGAAAAAAATAGT	LSC; cloP intron	LSC; cloP intron
36	45759	F	36	102840	0	1.52e-12	AACCGTACATGAGATTTTCACCTCATACGGCTCCTC	LSC; ycf3 intron	IRb;IGS(rps12-trnV-GAC)
38	122839	F	38	144876	0	9.48e-14	ACGAGGAGCCGTATGAGGTGAAAATCTCATGTACGGTT	SSC;IGS(ndhA)	IRa;IGS(trnV-GAC-rps12)
38	152258	F	38	152276	-1	1.08e-11	CGTCACTAGCATCAATATCGTCACTAGCATCAATATCG	IRa;CDS(ycf2)	IRa;CDS(ycf2)
38	95440	F	38	95476	-3	2.16e-08	CGATATTGATGATAGTGACGATATTGATGCTAGTGACG	IRb;CDS(ycf2)	IRb;CDS(ycf2)
38	152240	F	38	152276	-3	2.16e-08	CGTCACTATCATCAATAGCGTCACTAGCATCAATATCG	IRa;CDS(ycf2)	IRa;CDS(ycf2)
47	152249	F	47	152267	-2	3.52e-15	CATCAATAGCGTCACTAGCATCAATATCGTCACTAGCATCAATATCG	IRa;CDS(ycf2)	IRa;CDS(ycf2)
52	95452	F	52	95470	-2	4.21e-18	TAGTGACGATATTGATGCTAGTGACGATATTGATGCTAGTGACGCTATTGAT	IRb;CDS(ycf2)	IRb;CDS(ycf2)
64	95440	F	64	95458	-3	2.37e-23	CGATATTGATGATAGTGACGATATTGATGCTAGTGACGATATTGATGCTAGTGACGCTATTGAT	IRb;CDS(ycf2)	IRb;CDS(ycf2)
64	152232	F	64	152250	-3	2.37e-23	ATCAATAGCGTCACTATCATCAATAGCGTCACTAGCATCAATATCGTCACTAGCATCAATATCG	IRa;CDS(ycf2)	IRa;CDS(ycf2)
72	40503	F	72	42727	0	3.21e-34	TATACATGTGACCCGCTATTAGGAAAAGAATTGCAATAGCTAAATGATGGTGTGCAATATCAGTCAACCATA	LSC;CDS(psaB)	LSC;CDS(psaA)
30	8141	P	30	46947	-1	5.59e-07	ACGGAAAGAGAGGGATTCGAACCCTCGGTA	LSC;trnS-GCU	LSC;trnS-GGA
30	70697	P	30	116495	-2	2.43e-05	CCCTTTTTTTATTTTTTTTTTTAGTTTTTT	LSC;IGS(psaJ-rpl33)	IRa;IGS(trnV-GAC-rps12)
30	103773	P	30	143929	-2	2.43e-05	TTTCTATTCTATTAGTATTAGATTAGTATT	IRb;IGS(rps12-trnV-GAC)	IRa;IGS(trnV-GAC-rps12)
30	103795	P	30	143951	-2	2.43e-05	TTAGTATTCTATTAGTATTAGATTAGTATT	IRb;IGS(rps12-trnV-GAC)	SSC;IGS(ndhF-ycf1)
30	37815	P	30	133875	-3	0.000681	AAATCATAATAAAAAAAATGAAATTCTAAA	LSC;IGS(psbZ-trnG-GCC)	LSC;IGS(atpB-rbcL)
31	92994	P	31	154708	-1	1.44e-07	TCTTTTTGTCCAAGTTACTTCTCTTTTTGTC	IRb;CDS(ycf2)	IRa;CDS(ycf2)
31	93015	P	31	154729	-1	1.44e-07	TCTTTTTGTCCAAGTTGCTTCTCTTTTTGTC	IRb;CDS(ycf2)	IRa;CDS(ycf2)
31	9945	P	31	9980	-3	0.000188	TTGAATATTTATTAATTCAATTCAACGATGC	LSC;IGS(trnG-GCC-trnR-UCU)	LSC;IGS(trnG-GCC-trnR-UCU)
34	112003	P	34	135685	-2	1.23e-07	CATTGTTCAACTCTTTGACAACACGAAAAATCCA	IRb;IGS(rrn4.5-rrn5)	IRa;IGS(rrn5-rrn4.5)
34	112035	P	34	135717	-2	1.23e-07	CATTGTTCAACTCTTTGACAACATGAAAAAACCA	IRb;IGS(rrn4.5-rrn5)	IRa;IGS(rrn5-rrn4.5)
34	95452	P	34	152232	-3	3.92e-06	TAGTGACGATATTGATGCTAGTGACGATATTGAT	IRb;CDS(ycf2)	IRa;CDS(ycf2)
34	95488	P	34	152268	-3	3.92e-06	TAGTGACGCTATTGATGATAGTGACGCTATTGAT	IRb;CDS(ycf2)	IRa;CDS(ycf2)
36	45759	P	36	144878	0	1.52e-12	AACCGTACATGAGATTTTCACCTCATACGGCTCCTC	LSC; ycf3 intron	IRa;IGS(trnV-GAC-rps12)
38	102840	P	38	122839	0	9.48e-14	AACCGTACATGAGATTTTCACCTCATACGGCTCCTCGT	IRb;IGS(rps12-trnV-GAC)	SSC;IGS(ndhA)
38	95440	P	38	152240	-3	2.16e-08	CGATATTGATGATAGTGACGATATTGATGCTAGTGACG	IRb;CDS(ycf2)	IRa;CDS(ycf2)
38	95476	P	38	152276	-3	2.16e-08	CGATATTGATGCTAGTGACGCTATTGATGATAGTGACG	IRb;CDS(ycf2)	IRa;CDS(ycf2)
41	45754	P	41	122841	0	1.48e-15	TCCAAAACCGTACATGAGATTTTCACCTCATACGGCTCCTC	LSC; ycf3 intron	SSC;IGS(ndhA)
52	95452	P	52	152232	-2	4.21e-18	TAGTGACGATATTGATGCTAGTGACGATATTGATGCTAGTGACGCTATTGAT	IRb;CDS(ycf2)	IRa;CDS(ycf2)
52	95470	P	52	152250	-2	4.21e-18	TAGTGACGATATTGATGCTAGTGACGCTATTGATGATAGTGACGCTATTGAT	IRb;CDS(ycf2)	IRa;CDS(ycf2)
64	95440	P	64	152232	-3	2.37e-23	CGATATTGATGATAGTGACGATATTGATGCTAGTGACGATATTGATGCTAGTGACGCTATTGAT	IRb;CDS(ycf2)	IRa;CDS(ycf2)
64	95458	P	64	152250	-3	2.37e-23	CGATATTGATGCTAGTGACGATATTGATGCTAGTGACGCTATTGATGATAGTGACGCTATTGAT	IRb;CDS(ycf2)	IRa;CDS(ycf2)
G.incanum E4
Length of the 1st repeat	Starting position of the 1st repeat	Direction	Length of the 2nd repeat	Starting position of the 2nd repeat	Distance between the repeats	Evalue	Repeat sequences	RegionA	RegionB
30	37911	F	30	37928	-2	2.42e-05	TAAATATTATTAATTACTTAATATTATTAA	LSC;IGS(psbZ-trnG-GCC)	LSC;IGS(psbZ-trnG-GCC)
30	103464	F	30	103486	-2	2.42e-05	TTTCTATTCTATTAGTATTAGATTAGTATT	IRb;IGS(rps12-trnV-GAC)	IRb;IGS(rps12-trnV-GAC)
30	143568	F	30	143590	-2	2.42e-05	AATACTAATCTAATACTAATAGAATACTAA	IRa;IGS(trnV-GAC-rps12)	IRa;IGS(trnV-GAC-rps12)
30	23049	F	30	85159	-3	0.000678	GGACATGAGAGTTTCCTCTCATCCGGCTCA	LSC;rpoC1 intron	LSC;rpl16 intron
30	151894	F	30	151930	-3	0.000678	CATCAATAGCGTCACTAGCATCAATATCGT	IRa;CDS(ycf2)	IRa;CDS(ycf2)
31	92679	F	31	92700	-1	1.44e-07	TCTTTTTGTCCAAGTTACTTCTCTTTTTGTC	IRb;CDS(ycf2)	IRb;CDS(ycf2)
31	154353	F	31	154374	-1	1.44e-07	GACAAAAAGAGAAGCAACTTGGACAAAAAGA	IRa;CDS(ycf2)	IRa;CDS(ycf2)
31	1726	F	31	1755	-2	6.47e-06	TAGGAATAGCGTTTTGATATGATAATAAATA	LSC;IGS(psbA-trnK-UUU)	LSC;IGS(psbA-trnK-UUU)
32	37809	F	32	37824	-2	1.73e-06	AATAGATAATATAATAATAGATAATATAATAA	LSC;IGS(psbZ-trnG-GCC)	LSC;IGS(psbZ-trnG-GCC)
32	8094	F	32	36833	-3	5.18e-05	AAACGGAAAGAGAGGGATTCGAACCCTCGGTA	LSC;trnS-GCU	LSC;trnS-UGA
34	111689	F	34	111721	-2	1.22e-07	CATTGTTCAACTCTTTGACAACACGAAAAATCCA	IRb;IGS(rrn4.5-rrn5)	IRb;IGS(rrn4.5-rrn5)
34	135329	F	34	135361	-2	1.22e-07	TGGTTTTTTCATGTTGTCAAAGAGTTGAACAATG	IRa;IGS(rrn5-rrn4.5)	IRa;IGS(rrn5-rrn4.5)
34	95137	F	34	95173	-3	3.9e-06	TAGTGACGATATTGATGCTAGTGACGATATTGAT	IRb;CDS(ycf2)	IRb;CDS(ycf2)
34	151877	F	34	151913	-3	3.9e-06	ATCAATAGCGTCACTATCATCAATAGCGTCACTA	IRa;CDS(ycf2)	IRa;CDS(ycf2)
36	45595	F	36	102531	0	1.51e-12	AACCGTACATGAGATTTTCACCTCATACGGCTCCTC	LSC; ycf3 intron	IRb;IGS(rps12-trnV-GAC)
38	122518	F	38	144515	0	9.43e-14	ACGAGGAGCCGTATGAGGTGAAAATCTCATGTACGGTT	SSC;IGS(ndhA)	IRa;IGS(trnV-GAC-rps12)
38	151903	F	38	151921	-1	1.08e-11	CGTCACTAGCATCAATATCGTCACTAGCATCAATATCG	IRa;CDS(ycf2)	IRa;CDS(ycf2)
38	95125	F	38	95161	-3	2.15e-08	CGATATTGATGATAGTGACGATATTGATGCTAGTGACG	IRb;CDS(ycf2)	IRb;CDS(ycf2)
38	151885	F	38	151921	-3	2.15e-08	CGTCACTATCATCAATAGCGTCACTAGCATCAATATCG	IRa;CDS(ycf2)	IRa;CDS(ycf2)
47	151894	F	47	151912	-2	3.5e-15	CATCAATAGCGTCACTAGCATCAATATCGTCACTAGCATCAATATCG	IRa;CDS(ycf2)	IRa;CDS(ycf2)
52	95137	F	52	95155	-2	4.19e-18	TAGTGACGATATTGATGCTAGTGACGATATTGATGCTAGTGACGCTATTGAT	IRb;CDS(ycf2)	IRb;CDS(ycf2)
64	95125	F	64	95143	-3	2.36e-23	CGATATTGATGATAGTGACGATATTGATGCTAGTGACGATATTGATGCTAGTGACGCTATTGAT	IRb;CDS(ycf2)	IRb;CDS(ycf2)
64	151877	F	64	151895	-3	2.36e-23	ATCAATAGCGTCACTATCATCAATAGCGTCACTAGCATCAATATCGTCACTAGCATCAATATCG	IRa;CDS(ycf2)	IRa;CDS(ycf2)
72	40361	F	72	42585	0	3.2e-34	TATACATGTGACCCGCTATTAGGAAAAGAATTGCAATAGCTAAATGATGGTGTGCAATATCAGTCAACCATA	LSC;CDS(psaB)	LSC;CDS(psaA)
30	8096	P	30	46786	-1	5.56e-07	ACGGAAAGAGAGGGATTCGAACCCTCGGTA	LSC;trnS-GCU	LSC;trnS-GGA
30	103464	P	30	143568	-2	2.42e-05	TTTCTATTCTATTAGTATTAGATTAGTATT	IRb;IGS(rps12-trnV-GAC)	IRa;IGS(trnV-GAC-rps12)
30	103486	P	30	143590	-2	2.42e-05	TTAGTATTCTATTAGTATTAGATTAGTATT	IRb;IGS(rps12-trnV-GAC)	IRa;IGS(trnV-GAC-rps12)
30	37683	P	30	133512	-3	0.000678	AAATCATAATAAAAAAAATGAAATTCTAAA	LSC;IGS(psbZ-trnG-GCC)	SSC;IGS(ndhF-ycf1)
30	47900	P	30	57616	-3	0.000678	AAATAATATATAAATAGTATTAATATATAA	LSC;IGS(rps4-trnT-UGU)	LSC;IGS(atpB-rbcL)
30	70450	P	30	116188	-3	0.000678	CCCCTTTTTTATTTTTTTTTTTAGTTTTTT	LSC;IGS(psaJ-rpl33)	SSC;CDS(ycf1)
31	92679	P	31	154353	-1	1.44e-07	TCTTTTTGTCCAAGTTACTTCTCTTTTTGTC	IRb;CDS(ycf2)	IRa;CDS(ycf2)
31	92700	P	31	154374	-1	1.44e-07	TCTTTTTGTCCAAGTTGCTTCTCTTTTTGTC	IRb;CDS(ycf2)	IRa;CDS(ycf2)
31	9895	P	31	9930	-3	0.000188	TTGAATATTTATTAATTCAATTCAACGATGC	LSC;IGS(trnG-GCC-trnR-UCU)	LSC;IGS(trnG-GCC-trnR-UCU)
34	111689	P	34	135329	-2	1.22e-07	CATTGTTCAACTCTTTGACAACACGAAAAATCCA	IRb;IGS(rrn4.5-rrn5)	IRa;IGS(rrn5-rrn4.5)
34	111721	P	34	135361	-2	1.22e-07	CATTGTTCAACTCTTTGACAACATGAAAAAACCA	IRb;IGS(rrn4.5-rrn5)	IRa;IGS(rrn5-rrn4.5)
34	95137	P	34	151877	-3	3.9e-06	TAGTGACGATATTGATGCTAGTGACGATATTGAT	IRb;CDS(ycf2)	IRa;CDS(ycf2)
34	95173	P	34	151913	-3	3.9e-06	TAGTGACGCTATTGATGATAGTGACGCTATTGAT	IRb;CDS(ycf2)	IRa;CDS(ycf2)
36	45595	P	36	144517	0	1.51e-12	AACCGTACATGAGATTTTCACCTCATACGGCTCCTC	LSC; ycf3 intron	IRa;IGS(trnV-GAC-rps12)
38	102531	P	38	122518	0	9.43e-14	AACCGTACATGAGATTTTCACCTCATACGGCTCCTCGT	IRb;IGS(rps12-trnV-GAC)	SSC;IGS(ndhA)
38	95125	P	38	151885	-3	2.15e-08	CGATATTGATGATAGTGACGATATTGATGCTAGTGACG	IRb;CDS(ycf2)	IRa;CDS(ycf2)
38	95161	P	38	151921	-3	2.15e-08	CGATATTGATGCTAGTGACGCTATTGATGATAGTGACG	IRb;CDS(ycf2)	IRa;CDS(ycf2)
41	45590	P	41	122520	0	1.47e-15	TCCAAAACCGTACATGAGATTTTCACCTCATACGGCTCCTC	LSC; ycf3 intron	SSC;IGS(ndhA)
52	95137	P	52	151877	-2	4.19e-18	TAGTGACGATATTGATGCTAGTGACGATATTGATGCTAGTGACGCTATTGAT	IRb;CDS(ycf2)	IRa;CDS(ycf2)
52	95155	P	52	151895	-2	4.19e-18	TAGTGACGATATTGATGCTAGTGACGCTATTGATGATAGTGACGCTATTGAT	IRb;CDS(ycf2)	IRa;CDS(ycf2)
64	95125	P	64	151877	-3	2.36e-23	CGATATTGATGATAGTGACGATATTGATGCTAGTGACGATATTGATGCTAGTGACGCTATTGAT	IRb;CDS(ycf2)	IRa;CDS(ycf2)
64	95143	P	64	151895	-3	2.36e-23	CGATATTGATGCTAGTGACGATATTGATGCTAGTGACGCTATTGATGATAGTGACGCTATTGAT	IRb;CDS(ycf2)	IRa;CDS(ycf2)
G.longicalyx F1
Length of the 1st repeat	Starting position of the 1st repeat	Direction	Length of the 2nd repeat	Starting position of the 2nd repeat	Distance between the repeats	Evalue	Repeat sequences	RegionA	RegionB
30	16284	F	30	16313	-1	5.64e-07	ATTCCATAGATCTATGTAGTTCCAAAAAAG	LSC;IGS(atpI-rps2)	LSC;IGS(atpI-rps2)
30	109432	F	30	109444	-2	2.45e-05	TTAAATTTAAATTTAAATTTAAATTTAAAT	IRb;IGS(trnA-UGC-rrn23)	IRb;IGS(trnN-UGC-rrn23)
30	109432	F	30	139448	-2	2.45e-05	TTAAATTTAAATTTAAATTTAAATTTAAAT	IRb;IGS(trnA-UGC-rrn23)	IRa;IGS(rrn23-trnA-UGC)
30	139434	F	30	139446	-2	2.45e-05	ACTTTAATTTAAATTTAAATTTAAATTTAA	IRa;IGS(rrn23-trnA-UGC)	IRa;IGS(rrn23-trnA-UGC)
30	9779	F	30	9795	-3	0.000687	ATCTTATTTATATTCTATTTTATTTATATT	LSC;trnG-GCC intron	LSC;trnG-GCC intron
30	23294	F	30	85919	-3	0.000687	GGACATGAGAGTTTCCTCTCATCCGGCTCA	LSC;rpoC1 intron	LSC;rpl16 intron
30	109444	F	30	139436	-3	0.000687	TTAAATTTAAATTTAAATTTAAATTAAAGT	IRb;IGS(trnA-UGC-rrn23)	IRa;IGS(rrn23-trnA-UGC)
30	152920	F	30	152956	-3	0.000687	CATCAATAGCGTCACTAGCATCAATATCGT	IRa;CDS(ycf2)	IRa;CDS(ycf2)
30	4877	R	30	51409	-3	0.000687	TTTTCTCTTTTTATATGTTATATGTTATTT	LSC;IGS(trnK-UUU-rps16)	LSC;IGS(trnF-GAA-ndhJ)
30	38236	R	30	48393	-3	0.000687	AAATATATATAATAATAATATATAAAAATA	LSC;IGS(psbZ-trnG-GCC)	LSC;IGS(rps4-trnT-UGU)
30	109432	C	30	139451	-3	0.000687	TTAAATTTAAATTTAAATTTAAATTTAAAT	IRb;IGS(trnA-UGC-rrn23)	IRa;IGS(rrn23-trnA-UGC)
31	109432	F	31	109438	0	1.57e-09	TTAAATTTAAATTTAAATTTAAATTTAAATT	IRb;IGS(trnA-UGC-rrn23)	IRb;IGS(trnA-UGC-rrn23)
31	139439	F	31	139445	0	1.57e-09	AATTTAAATTTAAATTTAAATTTAAATTTAA	IRb;IGS(trnA-UGC-rrn23)	IRa;IGS(rrn23-trnA-UGC)
31	93477	F	31	93498	-1	1.46e-07	TCTTTTTGTCCAAGTTACTTCTCTTTTTGTC	IRb;CDS(ycf2)	IRb;CDS(ycf2)
31	104274	F	31	104301	-1	1.46e-07	TTTTCTATTCTATTAGTATTAGATTAGTATT	IRb;IGS(rps12-trnV-GAC)	IRb;IGS(rps12-trnV-GAC)
31	109438	F	31	139436	-1	1.46e-07	TTAAATTTAAATTTAAATTTAAATTTAAATT	IRb;IGS(trnA-UGC-rrn23)	IRa;IGS(rrn23-trnA-UGC)
31	144576	F	31	144603	-1	1.46e-07	AATACTAATCTAATACTAATAGAATAGAATA	IRa;IGS(trnV-GAC-rps12)	IRa;IGS(trnV-GAC-rps12)
31	155379	F	31	155400	-1	1.46e-07	GACAAAAAGAGAAGCAACTTGGACAAAAAGA	IRa;CDS(ycf2)	IRa;CDS(ycf2)
31	1733	F	31	1762	-2	6.55e-06	TAGGAATAGCGTTTTGATATGATAATAAATA	LSC;IGS(psbA-trnK-UUU)	LSC;IGS(psbA-trnK-UUU)
31	71171	F	31	134480	-3	0.00019	TTTTTATTTTTTTTTAGTTTTTTTTTAGAAT	LSC;IGS(psaJ-rpl33)	SSC;IGS(ndhF-ycf1)
31	109432	R	31	139436	-1	1.46e-07	TTAAATTTAAATTTAAATTTAAATTTAAATT	IRb;IGS(trnA-UGC-rrn23)	IRa;IGS(rrn23-trnA-UGC)
31	109441	R	31	139445	-1	1.46e-07	AATTTAAATTTAAATTTAAATTTAAATTAAA	IRb;IGS(trnA-UGC-rrn23)	IRa;IGS(rrn23-trnA-UGC)
31	109432	C	31	139445	0	1.57e-09	TTAAATTTAAATTTAAATTTAAATTTAAATT	IRb;IGS(trnA-UGC-rrn23)	IRa;IGS(rrn23-trnA-UGC)
31	109438	C	31	139439	0	1.57e-09	TTAAATTTAAATTTAAATTTAAATTTAAATT	IRb;IGS(trnA-UGC-rrn23)	IRa;IGS(rrn23-trnA-UGC)
31	109432	C	31	109441	-1	1.46e-07	TTAAATTTAAATTTAAATTTAAATTTAAATT	IRb;IGS(trnA-UGC-rrn23)	IRa;IGS(rrn23-trnA-UGC)
31	139436	C	31	139445	-1	1.46e-07	TTTAATTTAAATTTAAATTTAAATTTAAATT	IRa;IGS(rrn23-trnA-UGC)	IRa;IGS(rrn23-trnA-UGC)
31	109441	C	31	139436	-2	6.55e-06	AATTTAAATTTAAATTTAAATTTAAATTAAA	IRb;IGS(trnA-UGC-rrn23)	IRa;IGS(rrn23-trnA-UGC)
32	38273	F	32	38288	-2	1.75e-06	AATAGATAATATAATAATAGATAATATAATAA	LSC;IGS(psbZ-trnG-GCC)	LSC;IGS(psbZ-trnG-GCC)
32	8154	F	32	37228	-3	5.24e-05	AAACGGAAAGAGAGGGATTCGAACCCTCGGTA	LSC;trnS-GCU	LSC; trnS-UGA
32	15075	F	32	64821	-3	5.24e-05	AAACAAAAACAATATCAAGATAAAGATAATAT	LSC;IGS(atpH-atpI)	LSC;IGS(ycf4-cemA)
32	38257	C	32	58240	-3	5.24e-05	ATAAAAATAATATATAAATAGATAATATAATA	LSC;IGS(psbZ-trnG-GCC)	LSC;IGS(atpB-rbcL)
33	38263	F	33	38278	-2	4.65e-07	ATAAAAATAATATATAAATAGATAATATAATAA	LSC;IGS(psbZ-trnG-GCC)	LSC;IGS(atpB-rbcL)
33	38240	R	33	48399	-2	4.65e-07	ATATATAATAATAATATATAAAAATAATATATA	LSC;IGS(psbZ-trnG-GCC)	LSC;IGS(rps4-trnT-UGU)
34	109432	F	34	139442	0	2.45e-11	TTAAATTTAAATTTAAATTTAAATTTAAATTTAA	IRa;IGS(rrn23-trnA-UGC)	IRa;IGS(rrn23-trnA-UGC)
34	109435	F	34	139439	0	2.45e-11	AATTTAAATTTAAATTTAAATTTAAATTTAAATT	IRa;IGS(rrn23-trnA-UGC)	IRa;IGS(rrn23-trnA-UGC)
34	112557	F	34	112589	-2	1.24e-07	CATTGTTCAACTCTTTGACAACACGAAAAATCCA	IRb;IGS(rrn4.5-rrn5)	IRb;IGS(rrn4.5-rrn5)
34	136285	F	34	136317	-2	1.24e-07	TGGTTTTTTCATGTTGTCAAAGAGTTGAACAATG	IRa;IGS(rrn5-rrn4.5)	IRa;IGS(rrn5-rrn4.5)
34	95935	F	34	95971	-3	3.95e-06	TAGTGACGATATTGATGCTAGTGACGATATTGAT	IRb;CDS(ycf2)	IRb;CDS(ycf2)
34	152903	F	34	152939	-3	3.95e-06	ATCAATAGCGTCACTATCATCAATAGCGTCACTA	IRa;CDS(ycf2)	IRa;CDS(ycf2)
34	109432	R	34	139439	0	2.45e-11	GCATCAATATCGTCACTAGCATCAATATCGTCAC	IRb;IGS(trnA-UGC-rrn23)	IRa;IGS(rrn23-trnA-UGC)
34	109435	R	34	139442	0	2.45e-11	AATTTAAATTTAAATTTAAATTTAAATTTAAATT	IRb;IGS(trnA-UGC-rrn23)	IRa;IGS(trnA-UGC-rrn23)
34	109432	C	34	109435	0	2.45e-11	TTAAATTTAAATTTAAATTTAAATTTAAATTTAA	IRb;IGS(trnA-UGC-rrn23)	IRb;IGS(trnA-UGC-rrn23)
34	139439	C	34	139442	0	2.45e-11	AATTTAAATTTAAATTTAAATTTAAATTTAAATT	IRb;IGS(trnA-UGC-rrn23)	IRb;IGS(trnA-UGC-rrn23)
35	45736	F	35	45752	-1	6.42e-10	TTTATTTACTAGCGTGTTTATTTACTAGCGTATTT	LSC; ycf3 intron	LSC; ycf3 intron
36	46102	F	36	103336	0	1.53e-12	AACCGTACATGAGATTTTCACCTCATACGGCTCCTC	LSC; ycf3 intron	IRb;IGS(rps12-trnV-GAC)
37	109432	C	37	139439	0	3.82e-13	TTAAATTTAAATTTAAATTTAAATTTAAATTTAAATT	IRb;IGS(trnA-UGC-rrn23)	IRa;IGS(trnA-UGC-rrn23)
38	123416	F	38	145534	0	9.56e-14	ACGAGGAGCCGTATGAGGTGAAAATCTCATGTACGGTT	SSC;IGS(ndhA)	IRa;IGS(trnV-GAC-rps12)
38	152929	F	38	152947	-1	1.09e-11	CGTCACTAGCATCAATATCGTCACTAGCATCAATATCG	IRa;CDS(ycf2)	IRa;CDS(ycf2)
38	95923	F	38	95959	-3	2.18e-08	CGATATTGATGATAGTGACGATATTGATGCTAGTGACG	IRb;CDS(ycf2)	IRb;CDS(ycf2)
38	152911	F	38	152947	-3	2.18e-08	CGTCACTATCATCAATAGCGTCACTAGCATCAATATCG	IRa;CDS(ycf2)	IRa;CDS(ycf2)
43	112909	F	43	135956	-3	3.11e-11	TCATTCTTATTACTTTTTCAATATGAAAAAGTAATAAGAATGA	IRb;IGS(rrn5-trnR-ACG)	IRa;IGS(trnR-ACG-rrn5)
47	152920	F	47	152938	-2	3.55e-15	CATCAATAGCGTCACTAGCATCAATATCGTCACTAGCATCAATATCG	IRa;CDS(ycf2)	IRa;CDS(ycf2)
52	95935	F	52	95953	-2	4.25e-18	TAGTGACGATATTGATGCTAGTGACGATATTGATGCTAGTGACGCTATTGAT	IRb;CDS(ycf2)	IRb;CDS(ycf2)
53	38224	F	53	48383	0	8.9e-23	AAATAGAAATAAAAATATATATAATAATAATATATAAAAATAATATATAAATA	LSC;IGS(psbZ-trnG-GCC)	LSC;IGS(rps4-trnT-UGU)
64	95923	F	64	95941	-3	2.39e-23	CGATATTGATGATAGTGACGATATTGATGCTAGTGACGATATTGATGCTAGTGACGCTATTGAT	IRb;CDS(ycf2)	IRb;CDS(ycf2)
64	152903	F	64	152921	-3	2.39e-23	ATCAATAGCGTCACTATCATCAATAGCGTCACTAGCATCAATATCGTCACTAGCATCAATATCG	IRa;CDS(ycf2)	IRa;CDS(ycf2)
72	40820	F	72	43044	0	3.24e-34	TATACATGTGACCCGCTATTAGGAAAAGAATTGCAATAGCTAAATGATGGTGTGCAATATCAGTCAACCATA	LSC;CDS(psaB)	LSC;CDS(psaA)
30	8156	P	30	47303	-1	5.64e-07	ACGGAAAGAGAGGGATTCGAACCCTCGGTA	LSC;trnS-GCU	LSC; trnS-UGA
30	109432	P	30	139434	-2	2.45e-05	TTAAATTTAAATTTAAATTTAAATTTAAAT	IRb;IGS(trnA-UGC-rrn23)	IRa;IGS(rrn23-trnA-UGC)
30	109444	P	30	139446	-2	2.45e-05	TTAAATTTAAATTTAAATTTAAATTTAAATT	IRb;IGS(trnA-UGC-rrn23)	IRa;IGS(rrn23-trnA-UGC)
31	109432	P	31	139439	0	1.57e-09	TTAAATTTAAATTTAAATTTAAATTTAAATT	IRb;IGS(trnA-UGC-rrn23)	IRa;IGS(rrn23-trnA-UGC)
31	109438	P	31	139445	0	1.57e-09	TTAAATTTAAATTTAAATTTAAATTTAAATT	IRb;IGS(trnA-UGC-rrn23)	IRa;IGS(rrn23-trnA-UGC)
31	93477	P	31	155379	-1	1.46e-07	TCTTTTTGTCCAAGTTACTTCTCTTTTTGTC	IRb;CDS(ycf2)	IRa;CDS(ycf2)
31	93498	P	31	155400	-1	1.46e-07	TCTTTTTGTCCAAGTTGCTTCTCTTTTTGTC	IRb;CDS(ycf2)	IRa;CDS(ycf2)
31	104274	P	31	144576	-1	1.46e-07	TTTTCTATTCTATTAGTATTAGATTAGTATT	IRb;IGS(rps12-trnV-GAC)	IRa;IGS(trnV-GAC-rps12)
31	104301	P	31	144603	-1	1.46e-07	TATTCTATTCTATTAGTATTAGATTAGTATT	IRb;IGS(rps12-trnV-GAC)	IRa;IGS(trnV-GAC-rps12)
31	109438	P	31	109441	-1	1.46e-07	TTAAATTTAAATTTAAATTTAAATTTAAATT	IRb;IGS(trnA-UGC-rrn23)	IRb;IGS(trnA-UGC-rrn23)
31	139436	P	31	139439	-1	1.46e-07	TTTAATTTAAATTTAAATTTAAATTTAAATT	IRa;IGS(rrn23-trnA-UGC)	IRa;IGS(rrn23-trnA-UGC)
31	38106	P	31	38121	-3	0.00019	AAATTAATAATTTATTTTAATTATACTTAAA	LSC;IGS(psbZ-trnG-GCC)	LSC;IGS(psbZ-trnG-GCC)
34	112557	P	34	136285	-2	1.24e-07	CATTGTTCAACTCTTTGACAACACGAAAAATCCA	IRb;IGS(rrn4.5-rrn5)	IRa;IGS(rrn5-rrn4.5)
34	112589	P	34	136317	-2	1.24e-07	CATTGTTCAACTCTTTGACAACATGAAAAAACCA	IRb;IGS(rrn4.5-rrn5)	IRa;IGS(rrn5-rrn4.5)
34	95935	P	34	152903	-3	3.95e-06	TAGTGACGATATTGATGCTAGTGACGATATTGAT	IRb;CDS(ycf2)	IRa;CDS(ycf2)
34	95971	P	34	152939	-3	3.95e-06	TAGTGACGCTATTGATGATAGTGACGCTATTGAT	IRb;CDS(ycf2)	IRa;CDS(ycf2)
36	46102	P	36	145536	0	1.53e-12	AACCGTACATGAGATTTTCACCTCATACGGCTCCTC	LSC; ycf3 intron	IRa;IGS(trnV-GAC-rps12)
38	103336	P	38	123416	0	9.56e-14	AACCGTACATGAGATTTTCACCTCATACGGCTCCTCGT	IRb;IGS(rps12-trnV-GAC)	IRa;IGS(trnV-GAC-rps12)
38	95923	P	38	152911	-3	2.18e-08	CGATATTGATGATAGTGACGATATTGATGCTAGTGACG	IRb;CDS(ycf2)	IRa;CDS(ycf2)
38	95959	P	38	152947	-3	2.18e-08	CGATATTGATGCTAGTGACGCTATTGATGATAGTGACG	IRb;CDS(ycf2)	IRa;CDS(ycf2)
41	46097	P	41	123418	0	1.49e-15	TCCAAAACCGTACATGAGATTTTCACCTCATACGGCTCCTC	LSC; ycf3 intron	IRa;IGS(trnV-GAC-rps12)
52	95935	P	52	152903	-2	4.25e-18	TAGTGACGATATTGATGCTAGTGACGATATTGATGCTAGTGACGCTATTGAT	IRb;CDS(ycf2)	IRa;CDS(ycf2)
52	95953	P	52	152921	-2	4.25e-18	TAGTGACGATATTGATGCTAGTGACGCTATTGATGATAGTGACGCTATTGAT	IRb;CDS(ycf2)	IRa;CDS(ycf2)
64	95923	P	64	152903	-3	2.39e-23	CGATATTGATGATAGTGACGATATTGATGCTAGTGACGATATTGATGCTAGTGACGCTATTGAT	IRb;CDS(ycf2)	IRa;CDS(ycf2)
64	95941	P	64	152921	-3	2.39e-23	CGATATTGATGCTAGTGACGATATTGATGCTAGTGACGCTATTGATGATAGTGACGCTATTGAT	IRb;CDS(ycf2)	IRa;CDS(ycf2)
G.bickii G1
Length of the 1st repeat	Starting position of the 1st repeat	Direction	Length of the 2nd repeat	Starting position of the 2nd repeat	Distance between the repeats	Evalue	Repeat sequences	RegionA	RegionB
30	5567	F	30	74065	-3	0.00068	TTTTTTTTTCGAAAAAAAAAAAGAAGAAAA	LSC;rps16intron	LSC;IGS(rpl33-rps18)
30	23134	F	30	85326	-3	0.00068	GGACATGAGAGTTTCCTCTCATCCGGCTCA	LSC;rpoC1 intron	LSC;rpl16 intron
30	57653	F	30	57690	-3	0.00068	TATTAGAATTTATTTATATATTTTATTAAT	LSC;IGS(atpB-rbcL)	LSC;IGS(atpB-rbcL)
30	152096	F	30	152132	-3	0.00068	CATCAATAGCGTCACTAGCATCAATATCGT	IRa;CDS(ycf2)	IRa;CDS(ycf2)
31	37767	F	31	47851	-1	1.44e-07	AAATAGAAATAATAATATATATAATAATATA	LSC;IGS(psbZ-trnG-GCC)	LSC;IGS(rps4-trnT-UGU)
31	92888	F	31	92909	-1	1.44e-07	TCTTTTTGTCCAAGTTACTTCTCTTTTTGTC	IRb;CDS(ycf2)	IRb;CDS(ycf2)
31	154555	F	31	154576	-1	1.44e-07	GACAAAAAGAGAAGCAACTTGGACAAAAAGA	IRa;CDS(ycf2)	IRa;CDS(ycf2)
31	1744	F	31	1773	-2	6.49e-06	TAGGAATAGCGTTTTGATATGATAATAAATA	LSC;IGS(psbA-trnK-UUU)	LSC;IGS(psbA-trnK-UUU)
31	4786	R	31	103101	-3	0.000188	TTTTTTTTTTATTTTTATTAATTATTTATTT	LSC;IGS(trnK-UUU-rps16)	IRb;IGS(rps12-trnV-GAC)
31	4786	C	31	144363	-3	0.000188	TTTTTTTTTTATTTTTATTAATTATTTATTT	LSC;IGS(trnK-UUU-rps16)	IRa;IGS(trnV-GAC-rps12)
32	31967	F	32	31998	0	3.87e-10	TTAGAAATAAATAGATATTATAAAAAGAAACT	LSC;IGS(trnE-UUC-trnT-GGU)	LSC;IGS(trnE-UUC-trnT-GGU)
32	57696	F	32	57720	-1	3.72e-08	AATTTATTTATATATTTTATTTATAATATATT	LSC;IGS(atpB-rbcL)	LSC;IGS(atpB-rbcL)
32	8088	F	32	36772	-3	5.19e-05	AAACGGAAAGAGAGGGATTCGAACCCTCGGTA	LSC;trnS-GCU	LSC; trnS-UGA
32	71378	R	32	130004	-3	5.19e-05	ATATTATTATATTATTATTTATATATTATTAT	LSC;IGS(rpl33-rps18)	SSC;IGS(trnL-UAG-rpl32)
32	98396	C	32	149070	-3	5.19e-05	ATTATATTAAATATATATAGATTATATTAAAA	IRb;IGS(trnL-CAA-ndhB)	IRa;IGS(ndhB-trnL-CAA)
34	45206	F	34	45222	-1	2.47e-09	TTTATTTACTAGCGTGTTTATTTACTAGCGTATT	LSC; ycf3 intron	LSC; ycf3 intron
34	111899	F	34	111931	-2	1.22e-07	CATTGTTCAACTCTTTGACAACACGAAAAATCCA	IRb;IGS(rrn4.5-rrn5)	IRb;IGS(rrn4.5-rrn5)
34	135530	F	34	135562	-2	1.22e-07	TGGTTTTTTCATGTTGTCAAAGAGTTGAACAATG	IRa;IGS(rrn5-rrn4.5)	IRa;IGS(rrn5-rrn4.5)
34	95346	F	34	95382	-3	3.91e-06	TAGTGACGATATTGATGCTAGTGACGATATTGAT	IRb;CDS(ycf2)	IRb;CDS(ycf2)
34	152079	F	34	152115	-3	3.91e-06	ATCAATAGCGTCACTATCATCAATAGCGTCACTA	IRa;CDS(ycf2)	IRa;CDS(ycf2)
36	45572	F	36	102747	0	1.51e-12	AACCGTACATGAGATTTTCACCTCATACGGCTCCTC	LSC; ycf3 intron	IRb;IGS(rps12-trnV-GAC)
38	122750	F	38	144710	0	9.46e-14	ACGAGGAGCCGTATGAGGTGAAAATCTCATGTACGGTT	SSC;IGS(ndhA)	IRa;IGS(trnV-GAC-rps12)
38	152105	F	38	152123	-1	1.08e-11	CGTCACTAGCATCAATATCGTCACTAGCATCAATATCG	IRa;CDS(ycf2)	IRa;CDS(ycf2)
38	95334	F	38	95370	-3	2.15e-08	CGATATTGATGATAGTGACGATATTGATGCTAGTGACG	IRb;CDS(ycf2)	IRb;CDS(ycf2)
38	152087	F	38	152123	-3	2.15e-08	CGTCACTATCATCAATAGCGTCACTAGCATCAATATCG	IRa;CDS(ycf2)	IRa;CDS(ycf2)
43	112251	F	43	135201	-3	3.08e-11	TCATTCTTATTACTTTTTCATATTGAAAAAGTAATAAGAATGA	IRb;IGS(rrn5-trnR-ACG)	IRa;IGS(trnR-ACG-rrn5)
47	152096	F	47	152114	-2	3.51e-15	CATCAATAGCGTCACTAGCATCAATATCGTCACTAGCATCAATATCG	IRa;CDS(ycf2)	IRa;CDS(ycf2)
52	95346	F	52	95364	-2	4.21e-18	TAGTGACGATATTGATGCTAGTGACGATATTGATGCTAGTGACGCTATTGAT	IRb;CDS(ycf2)	IRb;CDS(ycf2)
64	95334	F	64	95352	-3	2.36e-23	CGATATTGATGATAGTGACGATATTGATGCTAGTGACGATATTGATGCTAGTGACGCTATTGAT	IRb;CDS(ycf2)	IRb;CDS(ycf2)
64	152079	F	64	152097	-3	2.36e-23	ATCAATAGCGTCACTATCATCAATAGCGTCACTAGCATCAATATCGTCACTAGCATCAATATCG	IRa;CDS(ycf2)	IRa;CDS(ycf2)
72	40299	F	72	42523	0	3.21e-34	TATACATGTGACCCGCTATTAGGAAAAGAATTGCAATAGCTAAATGATGGTGTGCAATATCAGTCAACCATA	LSC;CDS(psaB)	LSC;CDS(psaA)
30	8090	P	30	46765	-1	5.58e-07	ACGGAAAGAGAGGGATTCGAACCCTCGGTA	LSC;trnS-GCU	LSC; trnS-UGA
31	92888	P	31	154555	-1	1.44e-07	TCTTTTTGTCCAAGTTACTTCTCTTTTTGTC	IRb;CDS(ycf2)	IRa;CDS(ycf2)
31	92909	P	31	154576	-1	1.44e-07	TCTTTTTGTCCAAGTTGCTTCTCTTTTTGTC	IRb;CDS(ycf2)	IRa;CDS(ycf2)
31	9936	P	31	9971	-3	0.000188	TTGAATATTTATTAATTCAATTCAACGATGC	LSC;IGS(trnG-UCC-trnR-UCU)	LSC;IGS(trnG-UCC-trnR-UCU)
31	37659	P	31	37674	-3	0.000188	AAATTAATAATTTATTTTAATTATACTTAAA	LSC;IGS(psbZ-trnG-GCC)	LSC;IGS(psbZ-trnG-GCC)
34	111899	P	34	135530	-2	1.22e-07	CATTGTTCAACTCTTTGACAACACGAAAAATCCA	IRb;IGS(rrn4.5-rrn5)	IRa;IGS(rrn5-rrn4.5)
34	111931	P	34	135562	-2	1.22e-07	CATTGTTCAACTCTTTGACAACATGAAAAAACCA	IRb;IGS(rrn4.5-rrn5)	IRa;IGS(rrn5-rrn4.5)
34	95346	P	34	152079	-3	3.91e-06	TAGTGACGATATTGATGCTAGTGACGATATTGAT	IRb;CDS(ycf2)	IRa;CDS(ycf2)
34	95382	P	34	152115	-3	3.91e-06	TAGTGACGCTATTGATGATAGTGACGCTATTGAT	IRb;CDS(ycf2)	IRa;CDS(ycf2)
36	45572	P	36	144712	0	1.51e-12	AACCGTACATGAGATTTTCACCTCATACGGCTCCTC	LSC; ycf3 intron	IRa;IGS(trnV-GAC-rps12)
38	102747	P	38	122750	0	9.46e-14	AACCGTACATGAGATTTTCACCTCATACGGCTCCTCGT	IRb;IGS(rps12-trnV-GAC)	IRb;IGS(rps12-trnV-GAC)
38	95334	P	38	152087	-3	2.15e-08	CGATATTGATGATAGTGACGATATTGATGCTAGTGACG	IRb;CDS(ycf2)	IRa;CDS(ycf2)
38	95370	P	38	152123	-3	2.15e-08	CGATATTGATGCTAGTGACGCTATTGATGATAGTGACG	IRb;CDS(ycf2)	IRa;CDS(ycf2)
41	45567	P	41	122752	0	1.48e-15	TCCAAAACCGTACATGAGATTTTCACCTCATACGGCTCCTC	LSC; ycf3 intron	IRb;IGS(rps12-trnV-GAC)
52	95346	P	52	152079	-2	4.21e-18	TAGTGACGATATTGATGCTAGTGACGATATTGATGCTAGTGACGCTATTGAT	IRb;CDS(ycf2)	IRa;CDS(ycf2)
52	95364	P	52	152097	-2	4.21e-18	TAGTGACGATATTGATGCTAGTGACGCTATTGATGATAGTGACGCTATTGAT	IRb;CDS(ycf2)	IRa;CDS(ycf2)
64	95334	P	64	152079	-3	2.36e-23	CGATATTGATGATAGTGACGATATTGATGCTAGTGACGATATTGATGCTAGTGACGCTATTGAT	IRb;CDS(ycf2)	IRa;CDS(ycf2)
64	95352	P	64	152097	-3	2.36e-23	CGATATTGATGCTAGTGACGATATTGATGCTAGTGACGCTATTGATGATAGTGACGCTATTGAT	IRb;CDS(ycf2)	IRa;CDS(ycf2)
G.australe G2
Length of the 1st repeat	Starting position of the 1st repeat	Direction	Length of the 2nd repeat	Starting position of the 2nd repeat	Distance between the repeats	Evalue	Repeat sequences	RegionA	RegionB
30	71512	F	30	71536	-1	5.59e-07	TTATATATTTAAATAATTATATATTTAAAT	LSC;IGS(rpl33-rps18)	LSC;IGS(rpl33-rps18)
30	13405	F	30	130126	-3	0.000681	TTAATTTATTATTAAATTATTCATTATTAT	LSC;IGS(atpF-atpH)	SSC;IGS(trnL-UAG-rpl32)
30	23183	F	30	85470	-3	0.000681	GGACATGAGAGTTTCCTCTCATCCGGCTCA	LSC;rpoC1 intron	LSC;rpl16 intron
30	152256	F	30	152292	-3	0.000681	CATCAATAGCGTCACTAGCATCAATATCGT	IRa;CDS(ycf2)	IRa;CDS(ycf2)
31	93034	F	31	93055	-1	1.44e-07	TCTTTTTGTCCAAGTTACTTCTCTTTTTGTC	IRb;CDS(ycf2)	IRb;CDS(ycf2)
31	154715	F	31	154736	-1	1.44e-07	GACAAAAAGAGAAGCAACTTGGACAAAAAGA	IRa;CDS(ycf2)	IRa;CDS(ycf2)
31	1739	F	31	1768	-2	6.5e-06	TAGGAATAGCGTTTTGATATGATAATAAATA	LSC;IGS(psbA-trnK-UUU)	LSC;IGS(psbA-trnK-UUU)
32	4854	F	32	4857	-3	5.2e-05	TTTTTTTTTTTTTTTTTTTTTATTAATTATTA	LSC;IGS(trnK-UUU-rps16)	LSC;IGS(trnK-UUU-rps16)
32	8163	F	32	36691	-3	5.2e-05	AAACGGAAAGAGAGGGATTCGAACCCTCGGTA	LSC;trnS-GCU	LSC; trnS-UGA
32	98542	C	32	149230	-3	5.2e-05	ATTATATTAAATATATATAGATTATATTAAAA	IRb;IGS(trnL-CAA-ndhB)	IRa;IGS(ndhB-trnL-CAA)
33	57767	F	33	71460	-3	1.43e-05	TATTAATATTATTTTTATATTATTTATCTATTT	LSC;IGS(atpB-rbcL)	LSC;IGS(rpl33-rps18)
33	47878	C	33	71507	-3	1.43e-05	AATTTAATATATAAATATATAAATAAATAAATT	LSC;IGS(rps4-trnT-UGU)	LSC;IGS(rpl33-rps18)
34	45149	F	34	45165	-2	1.23e-07	TTTATTTACTAGCGTGTTTATTTACTAGCGTATT	LSC; ycf3 intron	LSC; ycf3 intron
34	112035	F	34	112067	-2	1.23e-07	CATTGTTCAACTCTTTGACAACACGAAAAATCCA	IRb;IGS(rrn4.5-rrn5)	IRb;IGS(rrn4.5-rrn5)
34	135700	F	34	135732	-2	1.23e-07	TGGTTTTTTCATGTTGTCAAAGAGTTGAACAATG	IRa;IGS(rrn5-rrn4.5)	IRa;IGS(rrn5-rrn4.5)
34	95492	F	34	95528	-3	3.92e-06	TAGTGACGATATTGATGCTAGTGACGATATTGAT	IRb;CDS(ycf2)	IRb;CDS(ycf2)
34	152239	F	34	152275	-3	3.92e-06	ATCAATAGCGTCACTATCATCAATAGCGTCACTA	IRa;CDS(ycf2)	IRa;CDS(ycf2)
36	45515	F	36	102887	0	1.52e-12	AACCGTACATGAGATTTTCACCTCATACGGCTCCTC	LSC; ycf3 intron	IRb;IGS(rps12-trnV-GAC)
38	122868	F	38	144876	0	9.48e-14	ACGAGGAGCCGTATGAGGTGAAAATCTCATGTACGGTT	SSC;IGS(ndhA)	IRa;IGS(trnV-GAC-rps12)
38	152265	F	38	152283	-1	1.08e-11	CGTCACTAGCATCAATATCGTCACTAGCATCAATATCG	IRa;CDS(ycf2)	IRa;CDS(ycf2)
38	95480	F	38	95516	-3	2.16e-08	CGATATTGATGATAGTGACGATATTGATGCTAGTGACG	IRb;CDS(ycf2)	IRb;CDS(ycf2)
38	152247	F	38	152283	-3	2.16e-08	CGTCACTATCATCAATAGCGTCACTAGCATCAATATCG	IRa;CDS(ycf2)	IRa;CDS(ycf2)
43	112387	F	43	135371	-3	3.08e-11	TCATTCTTATTACTTTTTCATATTGAAAAAGTAATAAGAATGA	IRb;IGS(rrn5-trnR-ACG)	IRa;IGS(trnR-ACG-rrn5)
47	152256	F	47	152274	-2	3.52e-15	CATCAATAGCGTCACTAGCATCAATATCGTCACTAGCATCAATATCG	IRa;CDS(ycf2)	IRa;CDS(ycf2)
52	95492	F	52	95510	-2	4.21e-18	TAGTGACGATATTGATGCTAGTGACGATATTGATGCTAGTGACGCTATTGAT	IRb;CDS(ycf2)	IRb;CDS(ycf2)
55	71406	F	55	71466	-2	7.37e-20	TATTATTTATATATTATTAATATATTTAAATTTATATATATTTTATTTATATATT	LSC;IGS(rpl33-rps18)	LSC;IGS(rpl33-rps18)
64	95480	F	64	95498	-3	2.37e-23	CGATATTGATGATAGTGACGATATTGATGCTAGTGACGATATTGATGCTAGTGACGCTATTGAT	IRb;CDS(ycf2)	IRb;CDS(ycf2)
64	152239	F	64	152257	-3	2.37e-23	ATCAATAGCGTCACTATCATCAATAGCGTCACTAGCATCAATATCGTCACTAGCATCAATATCG	IRa;CDS(ycf2)	IRa;CDS(ycf2)
72	40245	F	72	42469	0	3.21e-34	TATACATGTGACCCGCTATTAGGAAAAGAATTGCAATAGCTAAATGATGGTGTGCAATATCAGTCAACCATA	LSC;CDS(psaB)	LSC;CDS(psaA)
30	8165	P	30	46715	-1	5.59e-07	ACGGAAAGAGAGGGATTCGAACCCTCGGTA	LSC;trnS-GCU	LSC; trnS-UGA
31	93034	P	31	154715	-1	1.44e-07	TCTTTTTGTCCAAGTTACTTCTCTTTTTGTC	IRb;CDS(ycf2)	IRa;CDS(ycf2)
31	93055	P	31	154736	-1	1.44e-07	TCTTTTTGTCCAAGTTGCTTCTCTTTTTGTC	IRb;CDS(ycf2)	IRa;CDS(ycf2)
31	10000	P	31	10035	-2	6.5e-06	TTGAATATTTATTAATTCAATTCAATGATGC	LSC;IGS(trnG-GCC-trnR-UCU)	LSC;IGS(trnG-GCC-trnR-UCU)
31	37573	P	31	37588	-3	0.000188	AAATTAATAATTTATTTTAATTATACTTAAA	LSC;IGS(psbZ-trnG-GCC)	LSC;IGS(psbZ-trnG-GCC)
34	112035	P	34	135700	-2	1.23e-07	CATTGTTCAACTCTTTGACAACACGAAAAATCCA	IRb;IGS(rrn4.5-rrn5)	IRa;IGS(rrn5-rrn4.5)
34	112067	P	34	135732	-2	1.23e-07	CATTGTTCAACTCTTTGACAACATGAAAAAACCA	IRb;IGS(rrn4.5-rrn5)	IRa;IGS(rrn5-rrn4.5)
34	95492	P	34	152239	-3	3.92e-06	TAGTGACGATATTGATGCTAGTGACGATATTGAT	IRb;CDS(ycf2)	IRa;CDS(ycf2)
34	95528	P	34	152275	-3	3.92e-06	TAGTGACGCTATTGATGATAGTGACGCTATTGAT	IRb;CDS(ycf2)	IRa;CDS(ycf2)
36	45515	P	36	144878	0	1.52e-12	AACCGTACATGAGATTTTCACCTCATACGGCTCCTC	LSC; ycf3 intron	IRa;IGS(trnV-GAC-rps12)
38	102887	P	38	122868	0	9.48e-14	AACCGTACATGAGATTTTCACCTCATACGGCTCCTCGT	IRb;IGS(rps12-trnV-GAC)	SSC;IGS(ndhA)
38	95480	P	38	152247	-3	2.16e-08	CGATATTGATGATAGTGACGATATTGATGCTAGTGACG	IRb;CDS(ycf2)	IRa;CDS(ycf2)
38	95516	P	38	152283	-3	2.16e-08	CGATATTGATGCTAGTGACGCTATTGATGATAGTGACG	IRb;CDS(ycf2)	IRa;CDS(ycf2)
41	45510	P	41	122870	0	1.48e-15	TCCAAAACCGTACATGAGATTTTCACCTCATACGGCTCCTC	LSC; ycf3 intron	IRa;IGS(trnV-GAC-rps12)
52	95492	P	52	152239	-2	4.21e-18	TAGTGACGATATTGATGCTAGTGACGATATTGATGCTAGTGACGCTATTGAT	IRb;CDS(ycf2)	IRa;CDS(ycf2)
52	95510	P	52	152257	-2	4.21e-18	TAGTGACGATATTGATGCTAGTGACGCTATTGATGATAGTGACGCTATTGAT	IRb;CDS(ycf2)	IRa;CDS(ycf2)
64	95480	P	64	152239	-3	2.37e-23	CGATATTGATGATAGTGACGATATTGATGCTAGTGACGATATTGATGCTAGTGACGCTATTGAT	IRb;CDS(ycf2)	IRa;CDS(ycf2)
64	95498	P	64	152257	-3	2.37e-23	CGATATTGATGCTAGTGACGATATTGATGCTAGTGACGCTATTGATGATAGTGACGCTATTGAT	IRb;CDS(ycf2)	IRa;CDS(ycf2)
G.populifolium K2
Length of the 1st repeat	Starting position of the 1st repeat	Direction	Length of the 2nd repeat	Starting position of the 2nd repeat	Distance between the repeats	Evalue	Repeat sequences	RegionA	RegionB
30	13413	F	30	130000	-3	0.00068	TTAATTTATTATTAAATTATTCATTATTAT	LSC;IGS(atpF-atpH)	SSC;IGS(trnL-UAG-rpl32)
30	23191	F	30	85444	-3	0.00068	GGACATGAGAGTTTCCTCTCATCCGGCTCA	LSC;rpoC1 intron	LSC;rpl16 intron
30	71390	F	30	71410	-3	0.00068	TATTATTATTTATATATTATTAATATTATT	LSC;IGS(rpl33-rps18)	LSC;IGS(rpl33-rps18)
30	152112	F	30	152148	-3	0.00068	CATCAATAGCGTCACTAGCATCAATATCGT	IRa;CDS(ycf2)	IRa;CDS(ycf2)
31	93018	F	31	93039	-1	1.44e-07	TCTTTTTGTCCAAGTTACTTCTCTTTTTGTC	IRb;CDS(ycf2)	IRb;CDS(ycf2)
31	154571	F	31	154592	-1	1.44e-07	GACAAAAAGAGAAGCAACTTGGACAAAAAGA	IRa;CDS(ycf2)	IRa;CDS(ycf2)
31	1743	F	31	1772	-2	6.49e-06	TAGGAATAGCGTTTTGATATGATAATAAATA	LSC;IGS(psbA-trnK-UUU)	LSC;IGS(psbA-trnK-UUU)
31	71469	F	31	71493	-2	6.49e-06	TTATATATTTAAATAATTATATATTTAAATG	LSC;IGS(rpl33-rps18)	LSC;IGS(trnK-UUU-rps16)
32	4851	F	32	4854	-3	5.19e-05	TTTTTTTTTTTTTTTTTTTTTATTAATTATTA	LSC;IGS(trnK-UUU-rps16)	LSC; trnS-UGA
32	8162	F	32	36707	-3	5.19e-05	AAACGGAAAGAGAGGGATTCGAACCCTCGGTA	LSC;trnS-GCU	LSC;trnS-GCU
32	47871	C	32	71465	-3	5.19e-05	ATTTAATATATAAATATATAAATAAATAAATT	LSC;IGS(rps4-trnT-UGU)	LSC;IGS(rpl33-rps18)
32	98526	C	32	149086	-3	5.19e-05	ATTATATTAAATATATATAGATTATATTAAAA	IRb;IGS(trnL-CAA-ndhB)	IRa;IGS(ndhB-trnL-CAA)
33	57724	F	33	71407	-3	1.43e-05	TATTAATATTATTTTTATATTATTTATCTATTT	LSC;IGS(atpB-rbcL)	LSC;IGS(rpl33-rps18)
33	71438	R	33	71438	0	9.69e-11	TTAAATTTATATATATTTATATATATTTAAATT	LSC;IGS(rpl33-rps18)	LSC;IGS(rpl33-rps18)
34	45142	F	34	45158	-2	1.22e-07	TTTATTTACTAGCGTGTTTATTTACTAGCGTATT	LSC; ycf3 intron	LSC; ycf3 intron
34	112019	F	34	112051	-2	1.22e-07	CATTGTTCAACTCTTTGACAACACGAAAAATCCA	IRb;IGS(rrn4.5-rrn5)	IRa;IGS(rrn5-rrn4.5)
34	135556	F	34	135588	-2	1.22e-07	TGGTTTTTTCATGTTGTCAAAGAGTTGAACAATG	IRa;IGS(rrn5-rrn4.5)	IRa;IGS(rrn5-rrn4.5)
34	95476	F	34	95512	-3	3.91e-06	TAGTGACGATATTGATGCTAGTGACGATATTGAT	IRb;CDS(ycf2)	IRb;CDS(ycf2)
34	152095	F	34	152131	-3	3.91e-06	ATCAATAGCGTCACTATCATCAATAGCGTCACTA	IRa;CDS(ycf2)	IRa;CDS(ycf2)
36	45508	F	36	102871	0	1.51e-12	AACCGTACATGAGATTTTCACCTCATACGGCTCCTC	LSC; ycf3 intron	IRb;IGS(rps12-trnV-GAC)
38	122853	F	38	144732	0	9.46e-14	ACGAGGAGCCGTATGAGGTGAAAATCTCATGTACGGTT	SSC;IGS(ndhA)	IRa;IGS(trnV-GAC-rps12)
38	152121	F	38	152139	-1	1.08e-11	CGTCACTAGCATCAATATCGTCACTAGCATCAATATCG	IRa;CDS(ycf2)	IRa;CDS(ycf2)
38	95464	F	38	95500	-3	2.16e-08	CGATATTGATGATAGTGACGATATTGATGCTAGTGACG	IRb;CDS(ycf2)	IRb;CDS(ycf2)
38	152103	F	38	152139	-3	2.16e-08	CGTCACTATCATCAATAGCGTCACTAGCATCAATATCG	IRa;CDS(ycf2)	IRa;CDS(ycf2)
43	112371	F	43	135227	-3	3.08e-11	TCATTCTTATTACTTTTTCATATTGAAAAAGTAATAAGAATGA	IRb;IGS(rrn5-trnR-ACG)	IRa;IGS(trnR-ACG-rrn5)
47	152112	F	47	152130	-2	3.51e-15	CATCAATAGCGTCACTAGCATCAATATCGTCACTAGCATCAATATCG	IRa;CDS(ycf2)	IRa;CDS(ycf2)
52	95476	F	52	95494	-2	4.21e-18	TAGTGACGATATTGATGCTAGTGACGATATTGATGCTAGTGACGCTATTGAT	IRb;CDS(ycf2)	IRb;CDS(ycf2)
61	49506	F	61	49558	0	1.34e-27	AGAAAGGGGGAAGGAGGGACATCCTAATGAGATCCTAATCTCAATACACAAAAGAAAGGGG	LSC;IGS(trnT-UGU-trnL-UAA)	LSC;IGS(rpl33-rps18)
64	95464	F	64	95482	-3	2.36e-23	CGATATTGATGATAGTGACGATATTGATGCTAGTGACGATATTGATGCTAGTGACGCTATTGAT	IRb;IGS(rrn4.5-rrn5)	IRb;CDS(ycf2)
64	152095	F	64	152113	-3	2.36e-23	ATCAATAGCGTCACTATCATCAATAGCGTCACTAGCATCAATATCGTCACTAGCATCAATATCG	IRa;CDS(ycf2)	IRa;CDS(ycf2)
72	40225	F	72	42449	0	3.21e-34	TATACATGTGACCCGCTATTAGGAAAAGAATTGCAATAGCTAAATGATGGTGTGCAATATCAGTCAACCATA	LSC;CDS(psaB)	LSC;CDS(psaA)
30	8164	P	30	46707	-1	5.58e-07	ACGGAAAGAGAGGGATTCGAACCCTCGGTA	LSC;trnS-GCU	LSC; trnS-UGA
30	5643	P	30	74167	-3	0.00068	TCTTTTTTTTTTTCGAAAAAAAAAAAAGAA	LSC;rps16intron	LSC; cloP intron
31	93018	P	31	154571	-1	1.44e-07	TCTTTTTGTCCAAGTTACTTCTCTTTTTGTC	IRb;CDS(ycf2)	IRa;CDS(ycf2)
31	93039	P	31	154592	-1	1.44e-07	TCTTTTTGTCCAAGTTGCTTCTCTTTTTGTC	IRb;CDS(ycf2)	IRa;CDS(ycf2)
31	10005	P	31	10040	-2	6.49e-06	TTGAATATTTATTAATTCAATTCAATGATGC	LSC;IGS(trnG-GCC-trnR-UCU)	LSC;IGS(trnG-GCC-trnR-UCU)
34	112019	P	34	135556	-2	1.22e-07	CATTGTTCAACTCTTTGACAACACGAAAAATCCA	IRb;IGS(rrn4.5-rrn5)	IRa;IGS(rrn5-rrn4.5)
34	112051	P	34	135588	-2	1.22e-07	CATTGTTCAACTCTTTGACAACATGAAAAAACCA	IRb;IGS(rrn4.5-rrn5)	IRa;IGS(rrn5-rrn4.5)
34	95476	P	34	152095	-3	3.91e-06	TAGTGACGATATTGATGCTAGTGACGATATTGAT	IRb;CDS(ycf2)	IRa;CDS(ycf2)
34	95512	P	34	152131	-3	3.91e-06	TAGTGACGCTATTGATGATAGTGACGCTATTGAT	IRb;CDS(ycf2)	IRa;CDS(ycf2)
36	45508	P	36	144734	0	1.51e-12	AACCGTACATGAGATTTTCACCTCATACGGCTCCTC	LSC; ycf3 intron	IRa;IGS(trnV-GAC-rps12)
38	102871	P	38	122853	0	9.46e-14	AACCGTACATGAGATTTTCACCTCATACGGCTCCTCGT	IRb;IGS(rps12-trnV-GAC)	SSC;IGS(ndhA)
38	95464	P	38	152103	-3	2.16e-08	CGATATTGATGATAGTGACGATATTGATGCTAGTGACG	IRb;CDS(ycf2)	IRa;CDS(ycf2)
38	95500	P	38	152139	-3	2.16e-08	CGATATTGATGCTAGTGACGCTATTGATGATAGTGACG	IRb;CDS(ycf2)	IRa;CDS(ycf2)
41	45503	P	41	122855	0	1.48e-15	TCCAAAACCGTACATGAGATTTTCACCTCATACGGCTCCTC	LSC; ycf3 intron	IRa;IGS(trnV-GAC-rps12)
52	95476	P	52	152095	-2	4.21e-18	TAGTGACGATATTGATGCTAGTGACGATATTGATGCTAGTGACGCTATTGAT	IRb;CDS(ycf2)	IRa;CDS(ycf2)
52	95494	P	52	152113	-2	4.21e-18	TAGTGACGATATTGATGCTAGTGACGCTATTGATGATAGTGACGCTATTGAT	IRb;CDS(ycf2)	IRa;CDS(ycf2)
64	95464	P	64	152095	-3	2.36e-23	CGATATTGATGATAGTGACGATATTGATGCTAGTGACGATATTGATGCTAGTGACGCTATTGAT	IRb;CDS(ycf2)	IRa;CDS(ycf2)
64	95482	P	64	152113	-3	2.36e-23	CGATATTGATGCTAGTGACGATATTGATGCTAGTGACGCTATTGATGATAGTGACGCTATTGAT	IRb;CDS(ycf2)	IRa;CDS(ycf2)
G.hirsutum
Length of the 1st repeat	Starting position of the 1st repeat	Direction	Length of the 2nd repeat	Starting position of the 2nd repeat	Distance between the repeats	Evalue	Repeat sequences	RegionA	RegionB
30	16292	F	30	16321	-1	5.64e-07	TGATCTCCTATTTTATTTTAGATAGACTAA	LSC;IGS(atpF-atpH)	LSC;IGS(atpF-atpH)
30	48459	F	30	48484	-2	2.45e-05	ATATAATAATAATATATAAATATAAAAATA	LSC;IGS(rps4-trnT-UGU)	LSC;IGS(rps4-trnT-UGU)
30	23306	F	30	86035	-3	0.000687	GGACATGAGAGTTTCCTCTCATCCGGCTCA	LSC;rpoC1 intron	LSC;rpl16 intron
30	152989	F	30	153025	-3	0.000687	CATCAATAGCGTCACTAGCATCAATATCGT	IRa;CDS(ycf2)	IRa;CDS(ycf2)
30	4899	R	30	51479	-3	0.000687	TTTTCTCTTTTTATATGTTATATGTTATTT	LSC;IGS(trnK-UUU-rps16)	LSC;IGS(trnF-GAA-ndhJ)
31	93602	F	31	93623	-1	1.46e-07	TCTTTTTGTCCAAGTTACTTCTCTTTTTGTC	IRb;CDS(ycf2)	IRb;CDS(ycf2)
31	155442	F	31	155463	-1	1.46e-07	GACAAAAAGAGAAGCAACTTGGACAAAAAGA	IRa;CDS(ycf2)	IRa;CDS(ycf2)
31	32436	F	31	32461	-3	0.00019	ATTAGAAATAAATAGATATTATAAAAATAGA	LSC;IGS(trnE-UUC-trnT-GGU)	LSC;IGS(trnE-UUC-trnT-GGU)
32	8092	F	32	32546	0	3.92e-10	ATAAAAAAGGGAGAGTTCCTTGCTTCATTTTT	LSC;IGS(psbI-trnS-GCU)	LSC;IGS(trnE-UUC-trnT-GGU)
32	49368	F	32	49399	-1	3.76e-08	TTTAATAGATTTAATATAGATTAAATTTATTT	LSC;IGS(trnT-UGU-trnL-UAA)	LSC;IGS(trnT-UGU-trnL-UAA)
32	38318	F	32	38333	-2	1.75e-06	AATAGATAATATAATAATAGATAATATAATAA	LSC;IGS(psbZ-trnG-GCC)	LSC;IGS(psbZ-trnG-GCC)
32	8167	F	32	37275	-3	5.25e-05	AAACGGAAAGAGAGGGATTCGAACCCTCGGTA	LSC;trnS-GCU	LSC; trnS-UGA
32	15083	F	32	64960	-3	5.25e-05	AAACAAAAACAATATCAAGATAAAGATAATAT	LSC;IGS(atpH-atpI)	LSC;IGS(ycf4-cemA)
32	99110	C	32	149957	-3	5.25e-05	ATTATATTAAATATATATAGATTATATTAAAA	IRb;IGS(trnL-CAA-ndhB)	IRa;IGS(ndhB-trnL-CAA)
34	112655	F	34	112687	-2	1.24e-07	CATTGTTCAACTCTTTGACAACACGAAAAATCCA	IRb;IGS(rrn4.5-rrn5)	IRb;IGS(rrn4.5-rrn5)
34	136375	F	34	136407	-2	1.24e-07	TGGTTTTTTCATGTTGTCAAAGAGTTGAACAATG	IRa;IGS(rrn5-rrn4.5)	IRa;IGS(rrn5-rrn4.5)
34	96054	F	34	96090	-3	3.96e-06	TAGTGACGATATTGATGCTAGTGACGATATTGAT	IRb;CDS(ycf2)	IRb;CDS(ycf2)
34	152972	F	34	153008	-3	3.96e-06	ATCAATAGCGTCACTATCATCAATAGCGTCACTA	IRa;CDS(ycf2)	IRa;CDS(ycf2)
35	45782	F	35	45798	-1	6.43e-10	TTTATTTACTAGCGTGTTTATTTACTAGCGTATTT	LSC; ycf3 intron	LSC;CDS(ycf3)
36	46148	F	36	103455	0	1.53e-12	AACCGTACATGAGATTTTCACCTCATACGGCTCCTC	LSC; ycf3 intron	IRb;IGS(rps12-trnV-GAC)
38	123496	F	38	145603	0	9.57e-14	ACGAGGAGCCGTATGAGGTGAAAATCTCATGTACGGTT	SSC;ndhA intron	IRa;IGS(trnV-GAC-rps12)
38	152998	F	38	153016	-1	1.09e-11	CGTCACTAGCATCAATATCGTCACTAGCATCAATATCG	IRa;CDS(ycf2)	IRa;CDS(ycf2)
38	96042	F	38	96078	-3	2.18e-08	CGATATTGATGATAGTGACGATATTGATGCTAGTGACG	IRb;CDS(ycf2)	IRb;CDS(ycf2)
38	152980	F	38	153016	-3	2.18e-08	CGTCACTATCATCAATAGCGTCACTAGCATCAATATCG	IRa;CDS(ycf2)	IRa;CDS(ycf2)
40	48449	F	40	48474	-3	1.59e-09	ATAAATATATATATAATAATAATATATAAATATAAAAATA	LSC;IGS(rps4-trnT-UGU)	LSC;IGS(rps4-trnT-UGU)
43	113007	F	43	136046	-3	3.11e-11	TCATTCTTATTACTTTTTCAATATGAAAAAGTAATAAGAATGA	IRb;IGS(rrn5-trnR-ACG)	IRa;IGS(trnR-ACG-rrn5)
47	152989	F	47	153007	-2	3.55e-15	CATCAATAGCGTCACTAGCATCAATATCGTCACTAGCATCAATATCG	IRa;CDS(ycf2)	IRa;CDS(ycf2)
52	96054	F	52	96072	-2	4.25e-18	TAGTGACGATATTGATGCTAGTGACGATATTGATGCTAGTGACGCTATTGAT	IRb;CDS(ycf2)	IRb;CDS(ycf2)
58	30623	F	58	30674	-1	1.51e-23	ATAGTATGGTAGAAAGATTCATATTTTTTTTCTACCATACTATCGAGTTTTATAGGAT	LSC;IGS(petN-psbM)	LSC;IGS(petN-psbM)
64	96042	F	64	96060	-3	2.39e-23	CGATATTGATGATAGTGACGATATTGATGCTAGTGACGATATTGATGCTAGTGACGCTATTGAT	IRb;CDS(ycf2)	IRb;CDS(ycf2)
64	152972	F	64	152990	-3	2.39e-23	ATCAATAGCGTCACTATCATCAATAGCGTCACTAGCATCAATATCGTCACTAGCATCAATATCG	IRa;CDS(ycf2)	IRa;CDS(ycf2)
72	40862	F	72	43086	0	3.24e-34	TATACATGTGACCCGCTATTAGGAAAAGAATTGCAATAGCTAAATGATGGTGTGCAATATCAGTCAACCATA	LSC;CDS(psaB)	LSC;CDS(psaA)
30	8169	P	30	47353	-1	5.64e-07	ACGGAAAGAGAGGGATTCGAACCCTCGGTA	LSC;trnS-GCU	LSC;trns-GGA
30	38137	P	30	51212	-3	0.000687	AATAAAAAAAATGAAAAATTATTAAATTAA	LSC;IGS(psbZ-trnG-GCC)	LSC;IGS(trnL-UAA-trnF-GAA)
30	44510	P	30	48537	-3	0.000687	AATATATATATATATTATATATATTTTATT	LSC;IGS(psaA-ycf3)	LSC;IGS(rps4-trnT-UGU)
31	93602	P	31	155442	-1	1.46e-07	TCTTTTTGTCCAAGTTACTTCTCTTTTTGTC	IRb;CDS(ycf2)	IRa;CDS(ycf2)
31	93623	P	31	155463	-1	1.46e-07	TCTTTTTGTCCAAGTTGCTTCTCTTTTTGTC	IRb;CDS(ycf2)	IRa;CDS(ycf2)
31	38160	P	31	38175	-3	0.00019	AAATTAATAATTTATTTTAATTATACTTAAA	LSC;IGS(psbZ-trnG-GCC)	LSC;IGS(psbZ-trnG-GCC)
34	112655	P	34	136375	-2	1.24e-07	CATTGTTCAACTCTTTGACAACACGAAAAATCCA	IRb;IGS(rrn4.5-rrn5)	IRa;IGS(rrn5-rrn4.5)
34	112687	P	34	136407	-2	1.24e-07	CATTGTTCAACTCTTTGACAACATGAAAAAACCA	IRb;IGS(rrn4.5-rrn5)	IRa;IGS(rrn5-rrn4.5)
34	96054	P	34	152972	-3	3.96e-06	TAGTGACGATATTGATGCTAGTGACGATATTGAT	IRb;CDS(ycf2)	IRa;CDS(ycf2)
34	96090	P	34	153008	-3	3.96e-06	TAGTGACGCTATTGATGATAGTGACGCTATTGAT	IRb;CDS(ycf2)	IRa;CDS(ycf2)
36	46148	P	36	145605	0	1.53e-12	AACCGTACATGAGATTTTCACCTCATACGGCTCCTC	LSC;ycf3 intron	IRb;IGS(trnV-GAC)
38	103455	P	38	123496	0	9.57e-14	AACCGTACATGAGATTTTCACCTCATACGGCTCCTCGT	IRb;IGS(rps12-trnV-GAC)	SSC;ndhA intron
38	96042	P	38	152980	-3	2.18e-08	CGATATTGATGATAGTGACGATATTGATGCTAGTGACG	IRb;CDS(ycf2)	IRa;CDS(ycf2)
38	96078	P	38	153016	-3	2.18e-08	CGATATTGATGCTAGTGACGCTATTGATGATAGTGACG	IRb;CDS(ycf2)	IRa;CDS(ycf2)
41	46143	P	41	123498	0	1.49e-15	TCCAAAACCGTACATGAGATTTTCACCTCATACGGCTCCTC	LSC;ycf3 intron	SSC;ndhA intron
52	96054	P	52	152972	-2	4.25e-18	TAGTGACGATATTGATGCTAGTGACGATATTGATGCTAGTGACGCTATTGAT	IRb;CDS(ycf2)	IRa;CDS(ycf2)
52	96072	P	52	152990	-2	4.25e-18	TAGTGACGATATTGATGCTAGTGACGCTATTGATGATAGTGACGCTATTGAT	IRb;CDS(ycf2)	IRa;CDS(ycf2)
64	96042	P	64	152972	-3	2.39e-23	AGAGTTTCTTCTCATCCAGCTCCTCGCGAAAAAAAAATGAATAAAAAAATATTTAATTCTTAAT	IRb;CDS(ycf2)	IRa;CDS(ycf2)
64	96060	P	64	152990	-3	2.39e-23	CGATATTGATGCTAGTGACGATATTGATGCTAGTGACGCTATTGATGATAGTGACGCTATTGAT	IRb;CDS(ycf2)	IRa;CDS(ycf2)
HQ901197 G.hirsutum cultivar hainansijimian AD1
Length of the 1st repeat	Starting position of the 1st repeat	Direction	Length of the 2nd repeat	Starting position of the 2nd repeat	Distance between the repeats	Evalue	Repeat sequences	RegionA	RegionB
30	16296	F	30	16325	-1	5.64e-07	TGATCTCCTATTTTATTTTAGATAGACTAA	LSC;IGS(atpF-atpH)	LSC;IGS(atpF-atpH)
30	48469	F	30	48494	-2	2.45e-05	ATATAATAATAATATATAAATATAAAAATA	LSC;IGS(rps4-trnT-UGU)	LSC;IGS(rps4-trnT-UGU)
30	23310	F	30	86019	-3	0.000687	GGACATGAGAGTTTCCTCTCATCCGGCTCA	LSC;rpoC1 intron	LSC;rpl16 intron
30	152964	F	30	153000	-3	0.000687	CATCAATAGCGTCACTAGCATCAATATCGT	IRa;CDS(ycf2)	IRa;CDS(ycf2)
30	4910	R	30	51462	-3	0.000687	TTTTCTCTTTTTATATGTTATATGTTATTT	LSC;IGS(trnK-UUU-rps16)	LSC;IGS(trnF-GAA-ndhJ)
31	93586	F	31	93607	-1	1.46e-07	TCTTTTTGTCCAAGTTACTTCTCTTTTTGTC	IRb;CDS(ycf2)	IRb;CDS(ycf2)
31	155417	F	31	155438	-1	1.46e-07	GACAAAAAGAGAAGCAACTTGGACAAAAAGA	IRa;CDS(ycf2)	IRa;CDS(ycf2)
31	32440	F	31	32465	-3	0.00019	ATTAGAAATAAATAGATATTATAAAAATAGA	LSC;IGS(trnE-UUC-trnT-GGU)	LSC;IGS(trnE-UUC-trnT-GGU)
32	8101	F	32	32550	0	3.92e-10	ATAAAAAAGGGAGAGTTCCTTGCTTCATTTTT	LSC;IGS(psbI-trnS-GCU)	LSC;IGS(trnE-UUC-trnT-GGU)
32	49378	F	32	49409	-1	3.76e-08	TTTAATAGATTTAATATAGATTAAATTTATTT	LSC;IGS(trnT-UGU-trnL-UAA)	LSC;IGS(trnT-UGU-trnL-UAA)
32	38321	F	32	38336	-2	1.75e-06	AATAGATAATATAATAATAGATAATATAATAA	LSC;IGS(psbZ-trnG-GCC)	LSC;IGS(psbZ-trnG-GCC)
32	8176	F	32	37279	-3	5.24e-05	AAACGGAAAGAGAGGGATTCGAACCCTCGGTA	LSC;trnS-GCU	LSC; trnS-UGA
32	15092	F	32	64948	-3	5.24e-05	AAACAAAAACAATATCAAGATAAAGATAATAT	LSC;IGS(atpH-atpI)	LSC;IGS(ycf4-cemA)
34	112638	F	34	112670	-2	1.24e-07	ATTATATTAAATATATATAGATTATATTAAAA	IRb;IGS(trnL-CAA-ndhB)	IRa;IGS(ndhB-trnL-CAA)
34	136351	F	34	136383	-2	1.24e-07	CATTGTTCAACTCTTTGACAACACGAAAAATCCA	IRb;IGS(rrn4.5-rrn5)	IRb;IGS(rrn4.5-rrn5)
34	96038	F	34	96074	-3	3.95e-06	TGGTTTTTTCATGTTGTCAAAGAGTTGAACAATG	IRa;IGS(rrn5-rrn4.5)	IRa;IGS(rrn5-rrn4.5)
34	152947	F	34	152983	-3	3.95e-06	TAGTGACGATATTGATGCTAGTGACGATATTGAT	IRb;CDS(ycf2)	IRb;CDS(ycf2)
34	74762	R	34	74769	-3	3.95e-06	ATCAATAGCGTCACTATCATCAATAGCGTCACTA	IRa;CDS(ycf2)	IRa;CDS(ycf2)
35	45792	F	35	45808	-1	6.42e-10	TTTATTTACTAGCGTGTTTATTTACTAGCGTATTT	LSC; ycf3 intron	LSC;CDS(ycf3)
36	46158	F	36	103439	0	1.53e-12	AACCGTACATGAGATTTTCACCTCATACGGCTCCTC	LSC; ycf3 intron	IRb;IGS(rps12-trnV-GAC)
38	123477	F	38	145578	0	9.56e-14	ACGAGGAGCCGTATGAGGTGAAAATCTCATGTACGGTT	SSC;ndhA intron	IRa;IGS(trnV-GAC-rps12)
38	152973	F	38	152991	-1	1.09e-11	CGTCACTAGCATCAATATCGTCACTAGCATCAATATCG	IRa;CDS(ycf2)	IRa;CDS(ycf2)
38	96026	F	38	96062	-3	2.18e-08	CGATATTGATGATAGTGACGATATTGATGCTAGTGACG	IRb;CDS(ycf2)	IRb;CDS(ycf2)
38	152955	F	38	152991	-3	2.18e-08	CGTCACTATCATCAATAGCGTCACTAGCATCAATATCG	IRa;CDS(ycf2)	IRa;CDS(ycf2)
40	48459	F	40	48484	-3	1.59e-09	ATAAATATATATATAATAATAATATATAAATATAAAAATA	LSC;IGS(rps4-trnT-UGU)	LSC;IGS(rps4-trnT-UGU)
43	112990	F	43	136022	-3	3.11e-11	TCATTCTTATTACTTTTTCAATATGAAAAAGTAATAAGAATGA	IRb;IGS(rrn5-trnR-ACG)	IRa;IGS(trnR-ACG-rrn5)
47	152964	F	47	152982	-2	3.55e-15	CATCAATAGCGTCACTAGCATCAATATCGTCACTAGCATCAATATCG	IRa;CDS(ycf2)	IRa;CDS(ycf2)
52	96038	F	52	96056	-2	4.25e-18	TAGTGACGATATTGATGCTAGTGACGATATTGATGCTAGTGACGCTATTGAT	IRb;CDS(ycf2)	IRb;CDS(ycf2)
58	30627	F	58	30678	-1	1.51e-23	ATAGTATGGTAGAAAGATTCATATTTTTTTTCTACCATACTATCGAGTTTTATAGGAT	LSC;IGS(petN-psbM)	LSC;IGS(petN-psbM)
64	96026	F	64	96044	-3	2.39e-23	CGATATTGATGATAGTGACGATATTGATGCTAGTGACGATATTGATGCTAGTGACGCTATTGAT	IRb;CDS(ycf2)	IRb;CDS(ycf2)
64	152947	F	64	152965	-3	2.39e-23	ATCAATAGCGTCACTATCATCAATAGCGTCACTAGCATCAATATCGTCACTAGCATCAATATCG	IRa;CDS(ycf2)	IRa;CDS(ycf2)
72	40871	F	72	43095	0	3.24e-34	TATACATGTGACCCGCTATTAGGAAAAGAATTGCAATAGCTAAATGATGGTGTGCAATATCAGTCAACCATA	LSC;CDS(psaB)	LSC;CDS(psaA)
30	8178	P	30	47363	-1	5.64e-07	ACGGAAAGAGAGGGATTCGAACCCTCGGTA	LSC;trnS-GCU	LSC;trns-GGA
31	93586	P	31	155417	-1	1.46e-07	TCTTTTTGTCCAAGTTACTTCTCTTTTTGTC	IRb;CDS(ycf2)	IRa;CDS(ycf2)
31	93607	P	31	155438	-1	1.46e-07	TCTTTTTGTCCAAGTTGCTTCTCTTTTTGTC	IRb;CDS(ycf2)	IRa;CDS(ycf2)
31	38163	P	31	38178	-3	0.00019	AAATTAATAATTTATTTTAATTATACTTAAA	LSC;IGS(psbZ-trnG-GCC)	LSC;IGS(psbZ-trnG-GCC)
34	112638	P	34	136351	-2	1.24e-07	CATTGTTCAACTCTTTGACAACACGAAAAATCCA	IRb;IGS(rrn4.5-rrn5)	IRa;IGS(rrn5-rrn4.5)
34	112670	P	34	136383	-2	1.24e-07	CATTGTTCAACTCTTTGACAACATGAAAAAACCA	IRb;IGS(rrn4.5-rrn5)	IRa;IGS(rrn5-rrn4.5)
34	96038	P	34	152947	-3	3.95e-06	TAGTGACGATATTGATGCTAGTGACGATATTGAT	IRb;CDS(ycf2)	IRa;CDS(ycf2)
34	96074	P	34	152983	-3	3.95e-06	TAGTGACGCTATTGATGATAGTGACGCTATTGAT	IRb;CDS(ycf2)	IRa;CDS(ycf2)
36	46158	P	36	145580	0	1.53e-12	AACCGTACATGAGATTTTCACCTCATACGGCTCCTC	LSC;ycf3 intron	IRb;IGS(trnV-GAC)
38	103439	P	38	123477	0	9.56e-14	AACCGTACATGAGATTTTCACCTCATACGGCTCCTCGT	IRb;IGS(rps12-trnV-GAC)	SSC;ndhA intron
38	96026	P	38	152955	-3	2.18e-08	CGATATTGATGATAGTGACGATATTGATGCTAGTGACG	IRb;CDS(ycf2)	IRa;CDS(ycf2)
38	96062	P	38	152991	-3	2.18e-08	CGATATTGATGCTAGTGACGCTATTGATGATAGTGACG	IRb;CDS(ycf2)	IRa;CDS(ycf2)
41	46153	P	41	123479	0	1.49e-15	TCCAAAACCGTACATGAGATTTTCACCTCATACGGCTCCTC	LSC;ycf3 intron	SSC;ndhA intron
48	78602	P	48	78602	0	9.12e-20	TTTTTCGAGAACCGCCTAAAATTCTAACTAAAAAAATGAAATGATTTT	LSC;CDS(psbT)	LSC;CDS(psbT)
52	96038	P	52	152947	-2	4.25e-18	TAGTGACGATATTGATGCTAGTGACGATATTGATGCTAGTGACGCTATTGAT	IRb;CDS(ycf2)	IRa;CDS(ycf2)
52	96056	P	52	152965	-2	4.25e-18	TAGTGACGATATTGATGCTAGTGACGCTATTGATGATAGTGACGCTATTGAT	IRb;CDS(ycf2)	IRa;CDS(ycf2)
64	96026	P	64	152947	-3	2.39e-23	AGAGTTTCTTCTCATCCAGCTCCTCGCGAAAAAAAAATGAATAAAAAAATATTTAATTCTTAAT	IRb;CDS(ycf2)	IRa;CDS(ycf2)
64	96044	P	64	152965	-3	2.39e-23	CGATATTGATGCTAGTGACGATATTGATGCTAGTGACGCTATTGATGATAGTGACGCTATTGAT	IRb;CDS(ycf2)	IRa;CDS(ycf2)
HQ901200 G.barbadense cultivar kaiyuanAD2
Length of the 1st repeat	Starting position of the 1st repeat	Direction	Length of the 2nd repeat	Starting position of the 2nd repeat	Distance between the repeats	Evalue	Repeat sequences	RegionA	RegionB
30	16304	F	30	16333	-1	5.64e-07	ATTCCATAGATCTATGTAGTTCCAAAAAAG	LSC;IGS(atpI-rps2)	LSC;IGS(atpI-rps2)
30	38299	F	30	48503	-1	5.64e-07	ATAAAAATATATATAATAATAATATATAAA	LSC;IGS(psbZ-trnG-GCC)	LSC;IGS(rps4-trnT-UGU)
30	23308	F	30	86076	-3	0.000687	GGACATGAGAGTTTCCTCTCATCCGGCTCA	LSC;rpoC1intron	LSC;rpl16 intron
30	152994	F	30	153030	-3	0.000687	TCATCAATAGCGTCACTAGCATCAATATCG	IRa;CDS(ycf2)	IRa;CDS(ycf2)
30	4911	R	30	51531	-3	0.000687	TTTTCTCTTTTTATATGTTATATGTTATTT	LSC;IGS(trnK-UUU-rps16)	LSC;IGS(trnF-GAA-ndhJ)
30	38293	C	30	58438	-3	0.000687	ATATATATAAAAATATATATAATAATAATA	LSC;IGS(psbZ-trnG-GCC)	LSC;IGS(atpB-rbcL)
31	38201	F	31	38256	-1	1.46e-07	TAACTAAATAATAACTAAATAGAAATAAAAA	LSC;IGS(psbZ-trnG-GCC)	LSC;IGS(psbZ-trnG-GCC)
31	93627	F	31	93648	-1	1.46e-07	TCTTTTTGTCCAAGTTACTTCTCTTTTTGTC	IRb;CDS(ycf2)	IRb;CDS(ycf2)
31	155447	F	31	155468	-1	1.46e-07	AGACAAAAAGAGAAGCAACTTGGACAAAAAG	IRa;CDS(ycf2)	IRa;CDS(ycf2)
31	32389	F	31	32414	-3	0.00019	ATTAGAAATAAATAGATATTATAAAAATAGA	LSC;IGS(trnE-UUC-trnT-GGU)	LSC;IGS(trnE-UUC-trnT-GGU)
32	38360	F	32	38375	-2	1.75e-06	AATAGATAATATAATAATAGATAATATAATAA	LSC;IGS(psbZ-trnG-GCC)	LSC;IGS(psbZ-trnG-GCC)
32	49419	F	32	49450	-2	1.75e-06	TTTAATAGATTTAATATAGATTCAATTTATTT	LSC;IGS(trnT-UGU-trnL-UAA)	LSC;IGS(trnT-UGU-trnL-UAA)
32	8187	F	32	37210	-3	5.25e-05	AAACGGAAAGAGAGGGATTCGAACCCTCGGTA	LSC;trnS-GCU	LSC;trnS-GCU
32	15095	F	32	65003	-3	5.25e-05	AAACAAAAACAATATCAAGATAAAGATAATAT	LSC;IGS(atpH-atpI)	LSC;IGS(ycf4-cemA)
32	99135	C	32	149962	-3	5.25e-05	ATTATATTAAATATATATAGATTATATTAAAA	IRb;IGS(trnL-CAA-ndhB)	IRa;IGS(ndhB-trnL-CAA)
33	38305	F	33	38331	-2	4.65e-07	ATATATATAATAATAATATATAAATTATAAATA	LSC;IGS(psbZ-trnG-GCC)	LSC;IGS(psbZ-trnG-GCC)
34	112676	F	34	112708	-2	1.24e-07	CATTGTTCAACTCTTTGACAACACGAAAAATCCA	IRb;IGS(rrn4.5-rrn5)	IRa;IGS(rrn5-rrn4.5)
34	136384	F	34	136416	-2	1.24e-07	TTGGTTTTTTCATGTTGTCAAAGAGTTGAACAAT	IRa;IGS(rrn5-rrn4.5)	IRa;IGS(rrn5-rrn4.5)
34	96079	F	34	96115	-3	3.96e-06	TAGTGACGATATTGATGCTAGTGACGATATTGAT	IRb;CDS(ycf2)	IRb;CDS(ycf2)
34	152977	F	34	153013	-3	3.96e-06	GATCAATAGCGTCACTATCATCAATAGCGTCACT	IRa;CDS(ycf2)	IRa;CDS(ycf2)
34	74818	R	34	74825	-3	3.96e-06	TTTTTTTTGAAAAAAAAAGAAAGAAAAAAATAGT	LSC; cloP intron	LSC; cloP intron
35	45831	F	35	45847	-1	6.43e-10	TTTATTTACTAGCGTGTTTATTTACTAGCGTATTT	LSC; ycf3 intron	LSC; ycf3 intron
36	46197	F	36	103480	0	1.53e-12	AACCGTACATGAGATTTTCACCTCATACGGCTCCTC	LSC; ycf3 intron	IRb;IGS(rps12-trnV-GAC)
38	123510	F	38	145608	0	9.56e-14	CACGAGGAGCCGTATGAGGTGAAAATCTCATGTACGGT	SSC;IGS(ndhA)	SSC;CDS(ndhG)
38	153003	F	38	153021	-1	1.09e-11	GCGTCACTAGCATCAATATCGTCACTAGCATCAATATC	IRa;CDS(ycf2)	IRa;CDS(ycf2)
38	96067	F	38	96103	-3	2.18e-08	CGATATTGATGATAGTGACGATATTGATGCTAGTGACG	IRb;CDS(ycf2)	IRb;CDS(ycf2)
38	152985	F	38	153021	-3	2.18e-08	GCGTCACTATCATCAATAGCGTCACTAGCATCAATATC	IRa;CDS(ycf2)	IRa;CDS(ycf2)
43	113028	F	43	136055	-3	3.11e-11	TCATTCTTATTACTTTTTCAATATGAAAAAGTAATAAGAATGA	IRb;IGS(rrn5-trnR-ACG)	IRa;IGS(trnR-ACG-rrn5)
47	152994	F	47	153012	-2	3.55e-15	TCATCAATAGCGTCACTAGCATCAATATCGTCACTAGCATCAATATC	IRb;CDS(ycf2)	IRb;CDS(ycf2)
52	96079	F	52	96097	-2	4.25e-18	TAGTGACGATATTGATGCTAGTGACGATATTGATGCTAGTGACGCTATTGAT	IRb;CDS(ycf2)	IRb;CDS(ycf2)
64	96067	F	64	96085	-3	2.39e-23	CGATATTGATGATAGTGACGATATTGATGCTAGTGACGATATTGATGCTAGTGACGCTATTGAT	IRb;CDS(ycf2)	IRb;CDS(ycf2)
64	152977	F	64	152995	-3	2.39e-23	ATCAATAGCGTCACTATCATCAATAGCGTCACTAGCATCAATATCGTCACTAGCATCAATATCG	IRa;CDS(ycf2)	IRa;CDS(ycf2)
72	40911	F	72	43135	0	3.24e-34	TATACATGTGACCCGCTATTAGGAAAAGAATTGCAATAGCTAAATGATGGTGTGCAATATCAGTCAACCATA	LSC;CDS(psaB)	LSC;CDS(psaA)
30	8189	P	30	47407	-1	5.64e-07	ACGGAAAGAGAGGGATTCGAACCCTCGGTA	LSC;trnS-GCU	LSC;trns-GGA
30	38067	P	30	51264	-3	0.000687	AATAAAAAAAATGAAAAATTATTAAATTAA	IRb;CDS(ycf2)	IRa;CDS(ycf2)
31	93627	P	31	155447	-1	1.46e-07	TCTTTTTGTCCAAGTTACTTCTCTTTTTGTC	IRb;CDS(ycf2)	IRa;CDS(ycf2)
31	93648	P	31	155468	-1	1.46e-07	TCTTTTTGTCCAAGTTGCTTCTCTTTTTGTC	IRb;CDS(ycf2)	LSC;IGS(psbZ-trnG-GCC)
34	112676	P	34	136384	-2	1.24e-07	CATTGTTCAACTCTTTGACAACACGAAAAATCCA	IRb;IGS(rrn4.5-rrn5)	IRa;IGS(rrn5-rrn4.5)
34	112708	P	34	136416	-2	1.24e-07	CATTGTTCAACTCTTTGACAACATGAAAAAACCA	IRb;IGS(rrn4.5-rrn5)	IRa;IGS(rrn5-rrn4.5)
34	96079	P	34	152977	-3	3.96e-06	TAGTGACGATATTGATGCTAGTGACGATATTGAT	IRb;CDS(ycf2)	IRa;CDS(ycf2)
34	96115	P	34	153013	-3	3.96e-06	TAGTGACGCTATTGATGATAGTGACGCTATTGAT	IRb;CDS(ycf2)	IRa;CDS(ycf2)
36	46197	P	36	145610	0	1.53e-12	AACCGTACATGAGATTTTCACCTCATACGGCTCCTC	LSC;ycf3 intron	IRb;IGS(trnV-GAC)
38	103480	P	38	123510	0	9.56e-14	AACCGTACATGAGATTTTCACCTCATACGGCTCCTCGT	IRb;IGS(rps12-trnV-GAC)	SSC;ndhA intron
38	96067	P	38	152985	-3	2.18e-08	CGATATTGATGATAGTGACGATATTGATGCTAGTGACG	IRb;CDS(ycf2)	IRa;CDS(ycf2)
38	96103	P	38	153021	-3	2.18e-08	CGATATTGATGCTAGTGACGCTATTGATGATAGTGACG	IRb;CDS(ycf2)	IRa;CDS(ycf2)
41	46192	P	41	123512	0	1.49e-15	TCCAAAACCGTACATGAGATTTTCACCTCATACGGCTCCTC	LSC;ycf3 intron	SSC;ndhA intron
52	96079	P	52	152977	-2	4.25e-18	TAGTGACGATATTGATGCTAGTGACGATATTGATGCTAGTGACGCTATTGAT	IRb;CDS(ycf2)	IRa;CDS(ycf2)
52	96097	P	52	152995	-2	4.25e-18	TAGTGACGATATTGATGCTAGTGACGCTATTGATGATAGTGACGCTATTGAT	IRb;CDS(ycf2)	IRa;CDS(ycf2)
64	96067	P	64	152977	-3	2.39e-23	CGATATTGATGATAGTGACGATATTGATGCTAGTGACGATATTGATGCTAGTGACGCTATTGAT	IRb;CDS(ycf2)	IRa;CDS(ycf2)
64	96085	P	64	152995	-3	2.39e-23	CGATATTGATGCTAGTGACGATATTGATGCTAGTGACGCTATTGATGATAGTGACGCTATTGAT	IRb;CDS(ycf2)	IRa;CDS(ycf2)
470	113959	P	470	134696	0	7.78e-274	TATCTCCTCAAGTAGGATTCGAACCTACGACCAGTCAGTTAACAGCCGACCGCTCTACCGCTGAGCTACTGAGGAACAACGGGAGATTAGATCTCATAGAGTTCAATTCCCGTTCTCAACCCATGACCAATATGAACTCGAAGTTTCCTTCGTAACCCCCGGAACTTCTTCGTAGTGGCTCCGTTCCATGCCTCATTTCATAGGGAACCTCAAAGTGGCTCTATTTCATTATATTCCATCCAGATCCCAATTCCATTTTTATATTGTCATTGACATGACATAAGAGATGTCGGTTCTAGTCTATCTTTTTCTATTTCTATATATGTATATGGAAAGTTCAAAAATCATCATATAATAATCCAGAAATAGAAAAGAAAAAAGGGAGGTTAATGATGATTT…	IRb;IGS(trnN-GUU-ycf1)	IRb;IGS(ndhF-trnN-GUU)
HQ901199 G.barbadense cultivar Zhonghai7 AD2
Length of the 1st repeat	Starting position of the 1st repeat	Direction	Length of the 2nd repeat	Starting position of the 2nd repeat	Distance between the repeats	Evalue	Repeat sequences	RegionA	RegionB
30	16304	F	30	16333	-1	5.64e-07	ATTCCATAGATCTATGTAGTTCCAAAAAAG	LSC;IGS(atpI-rps2)	LSC;IGS(atpI-rps2)
30	38299	F	30	48503	-1	5.64e-07	ATAAAAATATATATAATAATAATATATAAA	LSC;IGS(psbZ-trnG-GCC)	LSC;IGS(rps4-trnT-UGU)
30	23308	F	30	86089	-3	0.000687	GGACATGAGAGTTTCCTCTCATCCGGCTCA	LSC;rpoC1intron	LSC;rpl16 intron
30	153006	F	30	153042	-3	0.000687	TCATCAATAGCGTCACTAGCATCAATATCG	IRa;CDS(ycf2)	IRa;CDS(ycf2)
30	4911	R	30	51531	-3	0.000687	TTTTCTCTTTTTATATGTTATATGTTATTT	LSC;IGS(trnK-UUU-rps16)	LSC;IGS(trnF-GAA-ndhJ)
30	38293	C	30	58438	-3	0.000687	ATATATATAAAAATATATATAATAATAATA	LSC;IGS(psbZ-trnG-GCC)	LSC;IGS(atpB-rbcL)
31	38201	F	31	38256	-1	1.46e-07	TAACTAAATAATAACTAAATAGAAATAAAAA	LSC;IGS(psbZ-trnG-GCC)	LSC;IGS(psbZ-trnG-GCC)
31	93640	F	31	93661	-1	1.46e-07	TCTTTTTGTCCAAGTTACTTCTCTTTTTGTC	IRb;CDS(ycf2)	IRb;CDS(ycf2)
31	155459	F	31	155480	-1	1.46e-07	AGACAAAAAGAGAAGCAACTTGGACAAAAAG	IRa;CDS(ycf2)	IRa;CDS(ycf2)
31	32389	F	31	32414	-3	0.00019	ATTAGAAATAAATAGATATTATAAAAATAGA	LSC;IGS(trnE-UUC-trnT-GGU)	LSC;IGS(trnE-UUC-trnT-GGU)
32	38360	F	32	38375	-2	1.75e-06	AATAGATAATATAATAATAGATAATATAATAA	LSC;IGS(psbZ-trnG-GCC)	LSC;IGS(psbZ-trnG-GCC)
32	49419	F	32	49450	-2	1.75e-06	TTTAATAGATTTAATATAGATTCAATTTATTT	LSC;IGS(trnT-UGU-trnL-UAA)	LSC;IGS(trnT-UGU-trnL-UAA)
32	8187	F	32	37210	-3	5.25e-05	AAACGGAAAGAGAGGGATTCGAACCCTCGGTA	LSC;trnS-GCU	LSC;trnS-GCU
32	15095	F	32	65003	-3	5.25e-05	AAACAAAAACAATATCAAGATAAAGATAATAT	LSC;IGS(atpH-atpI)	LSC;IGS(ycf4-cemA)
32	99148	C	32	149974	-3	5.25e-05	ATTATATTAAATATATATAGATTATATTAAAA	IRb;IGS(trnL-CAA-ndhB)	IRa;IGS(ndhB-trnL-CAA)
33	38305	F	33	38331	-2	4.65e-07	ATATATATAATAATAATATATAAATTATAAATA	LSC;IGS(psbZ-trnG-GCC)	LSC;IGS(psbZ-trnG-GCC)
34	112689	F	34	112721	-2	1.24e-07	CATTGTTCAACTCTTTGACAACACGAAAAATCCA	IRb;IGS(rrn4.5-rrn5)	IRa;IGS(rrn5-rrn4.5)
34	136396	F	34	136428	-2	1.24e-07	TTGGTTTTTTCATGTTGTCAAAGAGTTGAACAAT	IRa;IGS(rrn5-rrn4.5)	IRa;IGS(rrn5-rrn4.5)
34	96092	F	34	96128	-3	3.96e-06	TAGTGACGATATTGATGCTAGTGACGATATTGAT	IRb;CDS(ycf2)	IRb;CDS(ycf2)
34	152989	F	34	153025	-3	3.96e-06	GATCAATAGCGTCACTATCATCAATAGCGTCACT	IRa;CDS(ycf2)	IRa;CDS(ycf2)
34	74831	R	34	74838	-3	3.96e-06	TTTTTTTTGAAAAAAAAAGAAAGAAAAAAATAGT	LSC; cloP intron	LSC; cloP intron
35	45831	F	35	45847	-1	6.43e-10	TTTATTTACTAGCGTGTTTATTTACTAGCGTATTT	LSC; ycf3 intron	LSC; ycf3 intron
36	46197	F	36	103493	0	1.53e-12	AACCGTACATGAGATTTTCACCTCATACGGCTCCTC	LSC; ycf3 intron	IRb;IGS(rps12-trnV-GAC)
38	123523	F	38	145620	0	9.57e-14	CACGAGGAGCCGTATGAGGTGAAAATCTCATGTACGGT	SSC;IGS(ndhA)	SSC;CDS(ndhG)
38	153015	F	38	153033	-1	1.09e-11	GCGTCACTAGCATCAATATCGTCACTAGCATCAATATC	IRa;CDS(ycf2)	IRa;CDS(ycf2)
38	96080	F	38	96116	-3	2.18e-08	CGATATTGATGATAGTGACGATATTGATGCTAGTGACG	IRb;CDS(ycf2)	IRb;CDS(ycf2)
38	152997	F	38	153033	-3	2.18e-08	GCGTCACTATCATCAATAGCGTCACTAGCATCAATATC	IRa;CDS(ycf2)	IRa;CDS(ycf2)
43	113041	F	43	136067	-3	3.11e-11	TCATTCTTATTACTTTTTCAATATGAAAAAGTAATAAGAATGA	IRb;IGS(rrn5-trnR-ACG)	IRa;IGS(trnR-ACG-rrn5)
47	153006	F	47	153024	-2	3.55e-15	TCATCAATAGCGTCACTAGCATCAATATCGTCACTAGCATCAATATC	IRb;CDS(ycf2)	IRb;CDS(ycf2)
52	96092	F	52	96110	-2	4.25e-18	TAGTGACGATATTGATGCTAGTGACGATATTGATGCTAGTGACGCTATTGAT	IRb;CDS(ycf2)	IRb;CDS(ycf2)
64	96080	F	64	96098	-3	2.39e-23	CGATATTGATGATAGTGACGATATTGATGCTAGTGACGATATTGATGCTAGTGACGCTATTGAT	IRb;CDS(ycf2)	IRb;CDS(ycf2)
64	152989	F	64	153007	-3	2.39e-23	ATCAATAGCGTCACTATCATCAATAGCGTCACTAGCATCAATATCGTCACTAGCATCAATATCG	IRa;CDS(ycf2)	IRa;CDS(ycf2)
72	40911	F	72	43135	0	3.24e-34	TATACATGTGACCCGCTATTAGGAAAAGAATTGCAATAGCTAAATGATGGTGTGCAATATCAGTCAACCATA	LSC;CDS(psaB)	LSC;CDS(psaA)
30	8189	P	30	47407	-1	5.64e-07	ACGGAAAGAGAGGGATTCGAACCCTCGGTA	LSC;trnS-GCU	LSC;trns-GGA
30	38067	P	30	51264	-3	0.000687	AATAAAAAAAATGAAAAATTATTAAATTAA	IRb;CDS(ycf2)	IRa;CDS(ycf2)
31	93640	P	31	155459	-1	1.46e-07	TCTTTTTGTCCAAGTTACTTCTCTTTTTGTC	IRb;CDS(ycf2)	IRa;CDS(ycf2)
31	93661	P	31	155480	-1	1.46e-07	TCTTTTTGTCCAAGTTGCTTCTCTTTTTGTC	IRb;CDS(ycf2)	LSC;IGS(psbZ-trnG-GCC)
34	112689	P	34	136396	-2	1.24e-07	CATTGTTCAACTCTTTGACAACACGAAAAATCCA	IRb;IGS(rrn4.5-rrn5)	IRa;IGS(rrn5-rrn4.5)
34	112721	P	34	136428	-2	1.24e-07	CATTGTTCAACTCTTTGACAACATGAAAAAACCA	IRb;IGS(rrn4.5-rrn5)	IRa;IGS(rrn5-rrn4.5)
34	96092	P	34	152989	-3	3.96e-06	TAGTGACGATATTGATGCTAGTGACGATATTGAT	IRb;CDS(ycf2)	IRa;CDS(ycf2)
34	96128	P	34	153025	-3	3.96e-06	TAGTGACGCTATTGATGATAGTGACGCTATTGAT	IRb;CDS(ycf2)	IRa;CDS(ycf2)
36	46197	P	36	145622	0	1.53e-12	AACCGTACATGAGATTTTCACCTCATACGGCTCCTC	LSC;ycf3 intron	IRb;IGS(trnV-GAC)
38	103493	P	38	123523	0	9.57e-14	AACCGTACATGAGATTTTCACCTCATACGGCTCCTCGT	IRb;IGS(rps12-trnV-GAC)	SSC;ndhA intron
38	96080	P	38	152997	-3	2.18e-08	CGATATTGATGATAGTGACGATATTGATGCTAGTGACG	IRb;CDS(ycf2)	IRa;CDS(ycf2)
38	96116	P	38	153033	-3	2.18e-08	CGATATTGATGCTAGTGACGCTATTGATGATAGTGACG	IRb;CDS(ycf2)	IRa;CDS(ycf2)
41	46192	P	41	123525	0	1.49e-15	TCCAAAACCGTACATGAGATTTTCACCTCATACGGCTCCTC	LSC;ycf3 intron	SSC;ndhA intron
43	136067	P	43	136067	-3	3.11e-11	TAGTGACGATATTGATGCTAGTGACGATATTGATGCTAGTGACGCTATTGAT	IRb;CDS(ycf2)	IRa;CDS(ycf2)
52	96092	P	52	152989	-2	4.25e-18	TAGTGACGATATTGATGCTAGTGACGCTATTGATGATAGTGACGCTATTGAT	IRb;CDS(ycf2)	IRa;CDS(ycf2)
52	96110	P	52	153007	-2	4.25e-18	CGATATTGATGATAGTGACGATATTGATGCTAGTGACGATATTGATGCTAGTGACGCTATTGAT	IRb;CDS(ycf2)	IRa;CDS(ycf2)
64	96080	P	64	152989	-3	2.39e-23	CGATATTGATGCTAGTGACGATATTGATGCTAGTGACGCTATTGATGATAGTGACGCTATTGAT	IRb;CDS(ycf2)	IRa;CDS(ycf2)
64	96098	P	64	153007	-3	2.39e-23	TATCTCCTCAAGTAGGATTCGAACCTACGACCAGTCAGTTAACAGCCGACCGCTCTACCGCTGAGCTACTGAGGAACAACGGGAGATTAGATCTCATAGAGTTCAATTCCCGTTCTCAACCCATGACCAATATGAACTCGAAGTTTCCTTCGTAACCCCCGGAACTTCTTCGTAGTGGCTCCGTTCCATGCCTCATTTCATAGGGAACCTCAAAGTGGCTCTATTTCATTATATTCCATCCAGATCCCAATTCCATTTTTATATTGTCATTGACATGACATAAGAGATGTCGGTTCTAGTCTATCTTTTTCTATTTCTATATATGTATATGGAAAGTTCAAAAATCATCATATAATAATCCAGAAATAGAAAAGAAAAAAGGGAGGTTAATGATGATTT…	IRb;IGS(trnN-GUU-ycf1)	IRb;IGS(ndhF-trnN-GUU)
HQ901198 G.barbadense cultivar Yuanmou AD2
Length of the 1st repeat	Starting position of the 1st repeat	Direction	Length of the 2nd repeat	Starting position of the 2nd repeat	Distance between the repeats	Evalue	Repeat sequences	RegionA	RegionB
30	16304	F	30	16333	-1	5.64e-07	ATTCCATAGATCTATGTAGTTCCAAAAAAG	LSC;IGS(atpI-rps2)	LSC;IGS(atpI-rps2)
30	38299	F	30	48503	-1	5.64e-07	ATAAAAATATATATAATAATAATATATAAA	LSC;IGS(psbZ-trnG-GCC)	LSC;IGS(rps4-trnT-UGU)
30	23308	F	30	86078	-3	0.000687	GGACATGAGAGTTTCCTCTCATCCGGCTCA	LSC;rpoC1intron	LSC;rpl16 intron
30	152995	F	30	153031	-3	0.000687	TCATCAATAGCGTCACTAGCATCAATATCG	IRa;CDS(ycf2)	IRa;CDS(ycf2)
30	4911	R	30	51531	-3	0.000687	TTTTCTCTTTTTATATGTTATATGTTATTT	LSC;IGS(trnK-UUU-rps16)	LSC;IGS(trnF-GAA-ndhJ)
30	38293	C	30	58438	-3	0.000687	ATATATATAAAAATATATATAATAATAATA	LSC;IGS(psbZ-trnG-GCC)	LSC;IGS(atpB-rbcL)
31	38201	F	31	38256	-1	1.46e-07	TAACTAAATAATAACTAAATAGAAATAAAAA	LSC;IGS(psbZ-trnG-GCC)	LSC;IGS(psbZ-trnG-GCC)
31	93629	F	31	93650	-1	1.46e-07	TCTTTTTGTCCAAGTTACTTCTCTTTTTGTC	IRb;CDS(ycf2)	IRb;CDS(ycf2)
31	155448	F	31	155469	-1	1.46e-07	AGACAAAAAGAGAAGCAACTTGGACAAAAAG	IRa;CDS(ycf2)	IRa;CDS(ycf2)
31	32389	F	31	32414	-3	0.00019	ATTAGAAATAAATAGATATTATAAAAATAGA	LSC;IGS(trnE-UUC-trnT-GGU)	LSC;IGS(trnE-UUC-trnT-GGU)
32	38360	F	32	38375	-2	1.75e-06	AATAGATAATATAATAATAGATAATATAATAA	LSC;IGS(psbZ-trnG-GCC)	LSC;IGS(psbZ-trnG-GCC)
32	49419	F	32	49450	-2	1.75e-06	TTTAATAGATTTAATATAGATTCAATTTATTT	LSC;IGS(trnT-UGU-trnL-UAA)	LSC;IGS(trnT-UGU-trnL-UAA)
32	8187	F	32	37210	-3	5.25e-05	AAACGGAAAGAGAGGGATTCGAACCCTCGGTA	LSC;trnS-GCU	LSC; trnS-UGA
32	15095	F	32	65003	-3	5.25e-05	AAACAAAAACAATATCAAGATAAAGATAATAT	LSC;IGS(atpH-atpI)	LSC;IGS(ycf4-cemA)
32	99137	C	32	149963	-3	5.25e-05	ATTATATTAAATATATATAGATTATATTAAAA	IRb;IGS(trnL-CAA-ndhB)	IRa;IGS(ndhB-trnL-CAA)
33	38305	F	33	38331	-2	4.65e-07	ATATATATAATAATAATATATAAATTATAAATA	LSC;IGS(psbZ-trnG-GCC)	LSC;IGS(psbZ-trnG-GCC)
34	112678	F	34	112710	-2	1.24e-07	CATTGTTCAACTCTTTGACAACACGAAAAATCCA	IRb;IGS(rrn4.5-rrn5)	IRb;IGS(rrn4.5-rrn5)
34	136385	F	34	136417	-2	1.24e-07	TTGGTTTTTTCATGTTGTCAAAGAGTTGAACAAT	IRa;IGS(rrn5-rrn4.5)	IRa;IGS(rrn5-rrn4.5)
34	96081	F	34	96117	-3	3.96e-06	TAGTGACGATATTGATGCTAGTGACGATATTGAT	IRb;CDS(ycf2)	IRb;CDS(ycf2)
34	152978	F	34	153014	-3	3.96e-06	GATCAATAGCGTCACTATCATCAATAGCGTCACT	IRa;CDS(ycf2)	IRa;CDS(ycf2)
34	74819	R	34	74826	-3	3.96e-06	TTTTTTTTGAAAAAAAAAGAAAGAAAAAAATAGT	LSC; cloP intron	LSC; cloP intron
35	45831	F	35	45847	-1	6.43e-10	TTTATTTACTAGCGTGTTTATTTACTAGCGTATTT	LSC; ycf3 intron	LSC; ycf3 intron
36	46197	F	36	103482	0	1.53e-12	AACCGTACATGAGATTTTCACCTCATACGGCTCCTC	LSC; ycf3 intron	IRb;IGS(rps12-trnV-GAC)
38	123512	F	38	145609	0	9.56e-14	CACGAGGAGCCGTATGAGGTGAAAATCTCATGTACGGT	SSC;IGS(ndhA)	SSC;CDS(ndhG)
38	153004	F	38	153022	-1	1.09e-11	GCGTCACTAGCATCAATATCGTCACTAGCATCAATATC	IRa;CDS(ycf2)	IRa;CDS(ycf2)
38	96069	F	38	96105	-3	2.18e-08	CGATATTGATGATAGTGACGATATTGATGCTAGTGACG	IRb;CDS(ycf2)	IRb;CDS(ycf2)
38	152986	F	38	153022	-3	2.18e-08	GCGTCACTATCATCAATAGCGTCACTAGCATCAATATC	IRa;CDS(ycf2)	IRa;CDS(ycf2)
43	113030	F	43	136056	-3	3.11e-11	TCATTCTTATTACTTTTTCAATATGAAAAAGTAATAAGAATGA	IRb;IGS(rrn5-trnR-ACG)	IRa;IGS(trnR-ACG-rrn5)
47	152995	F	47	153013	-2	3.55e-15	TCATCAATAGCGTCACTAGCATCAATATCGTCACTAGCATCAATATC	IRb;CDS(ycf2)	IRa;CDS(ycf2)
52	96081	F	52	96099	-2	4.25e-18	TAGTGACGATATTGATGCTAGTGACGATATTGATGCTAGTGACGCTATTGAT	IRb;CDS(ycf2)	IRb;CDS(ycf2)
64	96069	F	64	96087	-3	2.39e-23	CGATATTGATGATAGTGACGATATTGATGCTAGTGACGATATTGATGCTAGTGACGCTATTGAT	IRb;CDS(ycf2)	IRb;CDS(ycf2)
64	152978	F	64	152996	-3	2.39e-23	ATCAATAGCGTCACTATCATCAATAGCGTCACTAGCATCAATATCGTCACTAGCATCAATATCG	IRa;CDS(ycf2)	IRa;CDS(ycf2)
72	40911	F	72	43135	0	3.24e-34	TATACATGTGACCCGCTATTAGGAAAAGAATTGCAATAGCTAAATGATGGTGTGCAATATCAGTCAACCATA	LSC;CDS(psaB)	LSC;CDS(psaA)
30	8189	P	30	47407	-1	5.64e-07	ACGGAAAGAGAGGGATTCGAACCCTCGGTA	LSC;trnS-GCU	LSC;trnS-GGA
30	38067	P	30	51264	-3	0.000687	AATAAAAAAAATGAAAAATTATTAAATTAA	IRb;CDS(ycf2)	IRa;CDS(ycf2)
31	93629	P	31	155448	-1	1.46e-07	TCTTTTTGTCCAAGTTACTTCTCTTTTTGTC	IRb;CDS(ycf2)	IRa;CDS(ycf2)
31	93650	P	31	155469	-1	1.46e-07	TCTTTTTGTCCAAGTTGCTTCTCTTTTTGTC	IRb;CDS(ycf2)	LSC;IGS(psbZ-trnG-GCC)
34	112678	P	34	136385	-2	1.24e-07	CATTGTTCAACTCTTTGACAACACGAAAAATCCA	IRb;IGS(rrn4.5-rrn5)	IRa;IGS(rrn5-rrn4.5)
34	112710	P	34	136417	-2	1.24e-07	CATTGTTCAACTCTTTGACAACATGAAAAAACCA	IRb;IGS(rrn4.5-rrn5)	IRa;IGS(rrn5-rrn4.5)
34	96081	P	34	152978	-3	3.96e-06	TAGTGACGATATTGATGCTAGTGACGATATTGAT	IRb;CDS(ycf2)	IRa;CDS(ycf2)
34	96117	P	34	153014	-3	3.96e-06	TAGTGACGCTATTGATGATAGTGACGCTATTGAT	IRb;CDS(ycf2)	IRa;CDS(ycf2)
36	46197	P	36	145611	0	1.53e-12	AACCGTACATGAGATTTTCACCTCATACGGCTCCTC	LSC;ycf3 intron	IRb;IGS(trnV-GAC)
38	103482	P	38	123512	0	9.56e-14	AACCGTACATGAGATTTTCACCTCATACGGCTCCTCGT	IRb;IGS(rps12-trnV-GAC)	SSC;ndhA intron
38	96069	P	38	152986	-3	2.18e-08	CGATATTGATGATAGTGACGATATTGATGCTAGTGACG	IRb;CDS(ycf2)	IRa;CDS(ycf2)
38	96105	P	38	153022	-3	2.18e-08	CGATATTGATGCTAGTGACGCTATTGATGATAGTGACG	IRb;CDS(ycf2)	IRa;CDS(ycf2)
41	46192	P	41	123514	0	1.49e-15	TCCAAAACCGTACATGAGATTTTCACCTCATACGGCTCCTC	LSC;ycf3 intron	SSC;ndhA intron
52	96081	P	52	152978	-2	4.25e-18	TAGTGACGATATTGATGCTAGTGACGATATTGATGCTAGTGACGCTATTGAT	IRb;CDS(ycf2)	IRa;CDS(ycf2)
52	96099	P	52	152996	-2	4.25e-18	TAGTGACGATATTGATGCTAGTGACGCTATTGATGATAGTGACGCTATTGAT	IRb;CDS(ycf2)	IRa;CDS(ycf2)
64	96069	P	64	152978	-3	2.39e-23	CGATATTGATGATAGTGACGATATTGATGCTAGTGACGATATTGATGCTAGTGACGCTATTGAT	IRb;CDS(ycf2)	IRa;CDS(ycf2)
64	96087	P	64	152996	-3	2.39e-23	CGATATTGATGCTAGTGACGATATTGATGCTAGTGACGCTATTGATGATAGTGACGCTATTGAT	IRb;CDS(ycf2)	IRa;CDS(ycf2)
NC_008641 G.barbadense AD2
Length of the 1st repeat	Starting position of the 1st repeat	Direction	Length of the 2nd repeat	Starting position of the 2nd repeat	Distance between the repeats	Evalue	Repeat sequences	RegionA	RegionB
30	116694	F	30	116724	0	6.27e-09	ATTCCATAGATCTATGTAGTTCCAAAAAAG	LSC;IGS(atpI-rps2)	LSC;IGS(atpI-rps2)
30	38300	F	30	48505	-1	5.64e-07	ATAAAAATATATATAATAATAATATATAAA	LSC;IGS(psbZ-trnG-GCC)	LSC;IGS(rps4-trnT-UGU)
30	16309	F	30	16339	-2	2.45e-05	GGACATGAGAGTTTCCTCTCATCCGGCTCA	LSC;rpoC1intron	LSC;rpoC1intron
30	23310	F	30	86081	-3	0.000687	TCATCAATAGCGTCACTAGCATCAATATCG	LSC;IGS(trnK-UUU-rps16)	LSC;rpl16 intron
30	153021	F	30	153057	-3	0.000687	CATCAATAGCGTCACTAGCATCAATATCGT	IRa;CDS(ycf2)	IRa;CDS(ycf2)
30	4910	R	30	51532	-3	0.000687	TTTTCTCTTTTTATATGTTATATGTTATTT	LSC;IGS(trnK-UUU-rps16)	LSC;IGS(trnF-GAA-ndhJ)
30	38294	C	30	58440	-3	0.000687	TAACTAAATAATAACTAAATAGAAATAAAAA	LSC;IGS(psbZ-trnG-GCC)	LSC;IGS(atpB-rbcL)
31	38202	F	31	38257	-1	1.46e-07	TAACTAAATAATAACTAAATAGAAATAAAAA	LSC;IGS(psbZ-trnG-GCC)	LSC;IGS(psbZ-trnG-GCC)
31	93632	F	31	93653	-1	1.46e-07	AGACAAAAAGAGAAGCAACTTGGACAAAAAG	IRa;CDS(ycf2)	IRa;CDS(ycf2)
31	155474	F	31	155495	-1	1.46e-07	ATTAGAAATAAATAGATATTATAAAAATAGA	LSC;IGS(trnE-UUC-trnT-GGU)	LSC;IGS(trnE-UUC-trnT-GGU)
31	32390	F	31	32415	-3	0.00019	AATAGATAATATAATAATAGATAATATAATAA	LSC;IGS(psbZ-trnG-GCC)	LSC;IGS(psbZ-trnG-GCC)
32	38361	F	32	38376	-2	1.75e-06	TTTAATAGATTTAATATAGATTCAATTTATTT	LSC;IGS(trnT-UGU-trnL-UAA)	LSC;IGS(trnT-UGU-trnL-UAA)
32	49421	F	32	49452	-2	1.75e-06	AAACGGAAAGAGAGGGATTCGAACCCTCGGTA	LSC;trnS-GCU	LSC;trnS-GCU
32	8187	F	32	37211	-3	5.25e-05	AAACAAAAACAATATCAAGATAAAGATAATAT	LSC;trnS-GCU	LSC; trnS-UGA
32	15098	F	32	65000	-3	5.25e-05	ATTATATTAAATATATATAGATTATATTAAAA	LSC;IGS(atpH-atpI)	LSC;IGS(ycf4-cemA)
32	99140	C	32	149989	-3	5.25e-05	ATATATATAATAATAATATATAAATTATAAATA	IRb;IGS(trnL-CAA-ndhB)	IRa;IGS(ndhB-trnL-CAA)
33	38306	F	33	38332	-2	4.66e-07	ATATATATAATAATAATATATAAATTATAAATA	LSC;IGS(psbZ-trnG-GCC)	LSC;IGS(psbZ-trnG-GCC)
34	112679	F	34	112711	-2	1.24e-07	CATTGTTCAACTCTTTGACAACACGAAAAATCCA	IRa;IGS(rrn5-rrn4.5)	IRa;IGS(rrn5-rrn4.5)
34	136413	F	34	136445	-2	1.24e-07	TAGTGACGATATTGATGCTAGTGACGATATTGAT	IRa;IGS(rrn5-rrn4.5)	IRa;IGS(rrn5-rrn4.5)
34	96084	F	34	96120	-3	3.96e-06	GATCAATAGCGTCACTATCATCAATAGCGTCACT	IRb;CDS(ycf2)	IRb;CDS(ycf2)
34	153004	F	34	153040	-3	3.96e-06	ATCAATAGCGTCACTATCATCAATAGCGTCACTA	IRa;CDS(ycf2)	IRa;CDS(ycf2)
34	74815	R	34	74830	-3	3.96e-06	TTTCTTTTTTTTGAAAAAAAAAGAAAGAAAAAAA	LSC; cloP intron	LSC; cloP intron
35	45833	F	35	45849	-1	6.43e-10	TTTATTTACTAGCGTGTTTATTTACTAGCGTATTT	LSC; ycf3 intron	LSC; ycf3 intron
36	46199	F	36	103485	0	1.53e-12	AACCGTACATGAGATTTTCACCTCATACGGCTCCTC	LSC; ycf3 intron	IRb;IGS(rps12-trnV-GAC)
38	103485	F	38	125608	0	9.57e-14	CACGAGGAGCCGTATGAGGTGAAAATCTCATGTACGGT	SSC;IGS(ndhA)	SSC;CDS(ndhG)
38	153030	F	38	153048	-1	1.09e-11	GCGTCACTAGCATCAATATCGTCACTAGCATCAATATC	IRa;CDS(ycf2)	IRa;CDS(ycf2)
38	96072	F	38	96108	-3	2.18e-08	CGATATTGATGATAGTGACGATATTGATGCTAGTGACG	IRb;CDS(ycf2)	IRb;CDS(ycf2)
38	153012	F	38	153048	-3	2.18e-08	GCGTCACTATCATCAATAGCGTCACTAGCATCAATATC	IRa;CDS(ycf2)	IRa;CDS(ycf2)
41	46194	F	41	125603	0	1.49e-15	TCCAAAACCGTACATGAGATTTTCACCTCATACGGCTCCTC	LSC; ycf3 intron	SSC;CDS(ndhG)
43	113031	F	43	136084	-3	3.11e-11	TCATTCTTATTACTTTTTCAATATGAAAAAGTAATAAGAATGA	IRb;IGS(rrn5-trnR-ACG)	IRa;IGS(trnR-ACG-rrn5)
47	153021	F	47	153039	-2	3.55e-15	CATCAATAGCGTCACTAGCATCAATATCGTCACTAGCATCAATATCG	IRa;CDS(ycf2)	IRa;CDS(ycf2)
52	96084	F	52	96102	-2	4.25e-18	CGATATTGATGATAGTGACGATATTGATGCTAGTGACGATATTGATGCTAGTGACGCTATTGAT	IRb;CDS(ycf2)	IRb;CDS(ycf2)
64	96072	F	64	96090	-3	2.39e-23	CGATATTGATGATAGTGACGATATTGATGCTAGTGACGATATTGATGCTAGTGACGCTATTGAT	IRb;CDS(ycf2)	IRb;CDS(ycf2)
64	153004	F	64	153022	-3	2.39e-23	ATCAATAGCGTCACTATCATCAATAGCGTCACTAGCATCAATATCGTCACTAGCATCAATATCG	IRa;CDS(ycf2)	IRa;CDS(ycf2)
72	40913	F	72	43137	0	3.24e-34	TATACATGTGACCCGCTATTAGGAAAAGAATTGCAATAGCTAAATGATGGTGTGCAATATCAGTCAACCATA	LSC;CDS(psaB)	LSC;CDS(psaA)
30	8189	P	30	47409	-1	5.64e-07	ACGGAAAGAGAGGGATTCGAACCCTCGGTA	LSC;trnS-GCU	LSC;trns-GGA
30	38068	P	30	51265	-3	0.000687	AATAAAAAAAATGAAAAATTATTAAATTAA	IRb;CDS(ycf2)	IRa;CDS(ycf2)
31	93632	P	31	155474	-1	1.46e-07	TCTTTTTGTCCAAGTTACTTCTCTTTTTGTC	IRb;CDS(ycf2)	IRa;CDS(ycf2)
31	93653	P	31	155495	-1	1.46e-07	TCTTTTTGTCCAAGTTGCTTCTCTTTTTGTC	IRb;CDS(ycf2)	LSC;IGS(psbZ-trnG-GCC)
34	112679	P	34	136413	-2	1.24e-07	CATTGTTCAACTCTTTGACAACACGAAAAATCCA	IRb;IGS(rrn4.5-rrn5)	IRa;IGS(rrn5-rrn4.5)
34	112711	P	34	136445	-2	1.24e-07	CATTGTTCAACTCTTTGACAACATGAAAAAACCA	IRb;IGS(rrn4.5-rrn5)	IRa;IGS(rrn5-rrn4.5)
34	96084	P	34	153004	-3	3.96e-06	TAGTGACGATATTGATGCTAGTGACGATATTGAT	IRb;CDS(ycf2)	IRa;CDS(ycf2)
34	96120	P	34	153040	-3	3.96e-06	TAGTGACGCTATTGATGATAGTGACGCTATTGAT	IRb;CDS(ycf2)	IRa;CDS(ycf2)
36	46199	P	36	145637	0	1.53e-12	AACCGTACATGAGATTTTCACCTCATACGGCTCCTC	LSC;ycf3 intron	IRb;IGS(trnV-GAC)
38	125608	P	38	145635	0	9.57e-14	AACCGTACATGAGATTTTCACCTCATACGGCTCCTCGT	IRb;IGS(rps12-trnV-GAC)	SSC;ndhA intron
38	96072	P	38	153012	-3	2.18e-08	CGATATTGATGATAGTGACGATATTGATGCTAGTGACG	IRb;CDS(ycf2)	IRa;CDS(ycf2)
38	96108	P	38	153048	-3	2.18e-08	CGATATTGATGCTAGTGACGCTATTGATGATAGTGACG	IRb;CDS(ycf2)	IRa;CDS(ycf2)
52	96084	P	52	153004	-2	4.25e-18	TAGTGACGATATTGATGCTAGTGACGATATTGATGCTAGTGACGCTATTGAT	IRb;CDS(ycf2)	IRa;CDS(ycf2)
52	96102	P	52	153022	-2	4.25e-18	TAGTGACGATATTGATGCTAGTGACGCTATTGATGATAGTGACGCTATTGAT	IRb;CDS(ycf2)	IRa;CDS(ycf2)
64	96072	P	64	153004	-3	2.39e-23	CGATATTGATGATAGTGACGATATTGATGCTAGTGACGATATTGATGCTAGTGACGCTATTGAT	IRb;CDS(ycf2)	IRa;CDS(ycf2)
64	96090	P	64	153022	-3	2.39e-23	CGATATTGATGCTAGTGACGATATTGATGCTAGTGACGCTATTGATGATAGTGACGCTATTGAT	IRb;CDS(ycf2)	IRa;CDS(ycf2)
G.tomentosum AD3
Length of the 1st repeat	Starting position of the 1st repeat	Direction	Length of the 2nd repeat	Starting position of the 2nd repeat	Distance between the repeats	Evalue	Repeat sequences	RegionA	RegionB
30	16306	F	30	16335	-1	5.65e-07	ATTCCATAGATCTATGTAGTTCCAAAAAAG	LSC;IGS(atpI-rps2)	LSC;IGS(atpI-rps2)
30	38216	F	30	38256	-1	5.65e-07	AACTAAATAATAACTAAATAGAAATAAAAA	LSC;IGS(psbZ-trnG-GCC)	LSC;IGS(psbZ-trnG-GCC)
30	38298	F	30	48541	-1	5.65e-07	ATAAAAATATATATAATAATAATATATAAA	LSC;IGS(psbZ-trnG-GCC)	LSC;IGS(rps4-trnT-UGU)
30	38359	F	30	38393	-2	2.46e-05	AATAGATAATATAATAATAGATAATATAAT	LSC;IGS(psbZ-trnG-GCC)	LSC;IGS(psbZ-trnG-GCC)
30	23320	F	30	86155	-3	0.000688	GGACATGAGAGTTTCCTCTCATCCGGCTCA	LSC;rpoC1 intron	LSC;rpl16 intron
30	44578	F	30	44580	-3	0.000688	ATATATATATATATATATTATATATATATT	LSC;IGS(psaA-ycf3)	LSC;IGS(psaA-ycf3)
30	153121	F	30	153157	-3	0.000688	CATCAATAGCGTCACTAGCATCAATATCGT	IRa;CDS(ycf2)	IRa;CDS(ycf2)
30	4899	R	30	51590	-3	0.000688	TTTTCTCTTTTTATATGTTATATGTTATTT	LSC;IGS(trnK-UUU-rps16)	LSC;IGS(trnF-GAA-ndhJ)
30	38292	C	30	58491	-3	0.000688	ATATATATAAAAATATATATAATAATAATA	LSC;IGS(psbZ-trnG-GCC)	LSC;IGS(atpB-rbcL)
30	44578	C	30	44579	-3	0.000688	ATATATATATATATATATTATATATATATT	LSC;IGS(psaA-ycf3)	LSC;IGS(psaA-ycf3)
30	44579	C	30	48640	-3	0.000688	TATATATATATATATATTATATATATATTT	LSC;IGS(psaA-ycf3)	LSC;IGS(rps4-trnT-UGU)
31	93717	F	31	93738	-1	1.46e-07	TCTTTTTGTCCAAGTTACTTCTCTTTTTGTC	IRb;CDS(ycf2)	IRb;CDS(ycf2)
31	155574	F	31	155595	-1	1.46e-07	GACAAAAAGAGAAGCAACTTGGACAAAAAGA	IRa;CDS(ycf2)	IRa;CDS(ycf2)
32	49473	F	32	49504	-1	3.77e-08	TTTAATAGATTTAATATAGATTAAATTTATTT	LSC;IGS(trnT-UGU-trnL-UAA)	LSC;IGS(trnT-UGU-trnL-UAA)
32	38197	F	32	38208	-2	1.75e-06	TAAATAATAACTAAATAATAACTAAATAATAA	LSC;IGS(psbZ-trnG-GCC)	LSC;IGS(psbZ-trnG-GCC)
32	8180	F	32	37209	-3	5.26e-05	AAACGGAAAGAGAGGGATTCGAACCCTCGGTA	LSC;trnS-GCU	LSC; trnS-UGA
32	15097	F	32	65079	-3	5.26e-05	AAACAAAAACAATATCAAGATAAAGATAATAT	LSC;IGS(atpH-atpI)	LSC;IGS(ycf4-cemA)
32	99225	C	32	150089	-3	5.26e-05	ATTATATTAAATATATATAGATTATATTAAAA	IRb;IGS(trnL-CAA-ndhB)	IRa;IGS(ndhB-trnL-CAA)
33	38304	F	33	38330	-2	4.66e-07	ATATATATAATAATAATATATAAATTATAAATA	LSC;IGS(psbZ-trnG-GCC)	LSC;IGS(psbZ-trnG-GCC)
34	112783	F	34	112815	-2	1.24e-07	CATTGTTCAACTCTTTGACAACACGAAAAATCCA	IRb;IGS(rrn4.5-rrn5)	IRb;IGS(rrn4.5-rrn5)
34	136494	F	34	136526	-2	1.24e-07	TGGTTTTTTCATGTTGTCAAAGAGTTGAACAATG	IRa;IGS(rrn5-rrn4.5)	IRa;IGS(rrn5-rrn4.5)
34	96169	F	34	96205	-3	3.96e-06	TAGTGACGATATTGATGCTAGTGACGATATTGAT	IRb;CDS(ycf2)	IRb;CDS(ycf2)
34	153104	F	34	153140	-3	3.96e-06	ATCAATAGCGTCACTATCATCAATAGCGTCACTA	IRa;CDS(ycf2)	IRa;CDS(ycf2)
34	74897	R	34	74904	-3	3.96e-06	TTTTTTTTGAAAAAAAAAGAAAGAAAAAAATAGT	LSC; cloP intron	LSC; cloP intron
35	45855	F	35	45871	-1	6.44e-10	TTTATTTACTAGCGTGTTTATTTACTAGCGTATTT	LSC; ycf3 intron	LSC; ycf3 intron
36	46221	F	36	103570	0	1.53e-12	AACCGTACATGAGATTTTCACCTCATACGGCTCCTC	LSC; ycf3 intron	IRb;IGS(rps12-trnV-GAC)
38	123622	F	38	145735	0	9.58e-14	ACGAGGAGCCGTATGAGGTGAAAATCTCATGTACGGTT	SSC;IGS(ndhA)	IRa;IGS(trnV-GAC-rps12)
38	153130	F	38	153148	-1	1.09e-11	CGTCACTAGCATCAATATCGTCACTAGCATCAATATCG	IRa;CDS(ycf2)	IRa;CDS(ycf2)
38	96157	F	38	96193	-3	2.18e-08	CGATATTGATGATAGTGACGATATTGATGCTAGTGACG	IRb;CDS(ycf2)	IRb;CDS(ycf2)
38	153112	F	38	153148	-3	2.18e-08	CGTCACTATCATCAATAGCGTCACTAGCATCAATATCG	IRa;CDS(ycf2)	IRa;CDS(ycf2)
43	113135	F	43	136165	-3	3.12e-11	TCATTCTTATTACTTTTTCAATATGAAAAAGTAATAAGAATGA	IRb;IGS(rrn5-trnR-ACG)	IRa;IGS(rrn5-rrn4.5)
47	153121	F	47	153139	-2	3.56e-15	CATCAATAGCGTCACTAGCATCAATATCGTCACTAGCATCAATATCG	IRa;CDS(ycf2)	IRa;CDS(ycf2)
52	96169	F	52	96187	-2	4.26e-18	TAGTGACGATATTGATGCTAGTGACGATATTGATGCTAGTGACGCTATTGAT	IRb;CDS(ycf2)	IRb;CDS(ycf2)
64	96157	F	64	96175	-3	2.39e-23	CGATATTGATGATAGTGACGATATTGATGCTAGTGACGATATTGATGCTAGTGACGCTATTGAT	IRb;CDS(ycf2)	IRb;CDS(ycf2)
64	153104	F	64	153122	-3	2.39e-23	ATCAATAGCGTCACTATCATCAATAGCGTCACTAGCATCAATATCGTCACTAGCATCAATATCG	IRa;CDS(ycf2)	IRa;CDS(ycf2)
72	40929	F	72	43153	0	3.25e-34	TATACATGTGACCCGCTATTAGGAAAAGAATTGCAATAGCTAAATGATGGTGTGCAATATCAGTCAACCATA	LSC;CDS(psaB)	LSC;CDS(psaA)
30	8182	P	30	47440	-1	5.65e-07	ACGGAAAGAGAGGGATTCGAACCCTCGGTA	LSC;trnS-GCU	LSC;trns-GGA
30	38066	P	30	51323	-3	0.000688	AATAAAAAAAATGAAAAATTATTAAATTAA	IRb;CDS(ycf2)	IRa;CDS(ycf2)
31	93717	P	31	155574	-1	1.46e-07	TCTTTTTGTCCAAGTTACTTCTCTTTTTGTC	IRb;CDS(ycf2)	IRa;CDS(ycf2)
31	93738	P	31	155595	-1	1.46e-07	TCTTTTTGTCCAAGTTGCTTCTCTTTTTGTC	IRb;CDS(ycf2)	LSC;IGS(psbZ-trnG-GCC)
34	112783	P	34	136494	-2	1.24e-07	CATTGTTCAACTCTTTGACAACACGAAAAATCCA	IRb;IGS(rrn4.5-rrn5)	IRa;IGS(rrn5-rrn4.5)
34	112815	P	34	136526	-2	1.24e-07	CATTGTTCAACTCTTTGACAACATGAAAAAACCA	IRb;IGS(rrn4.5-rrn5)	IRa;IGS(rrn5-rrn4.5)
34	96169	P	34	153104	-3	3.96e-06	TAGTGACGATATTGATGCTAGTGACGATATTGAT	IRb;CDS(ycf2)	IRa;CDS(ycf2)
34	96205	P	34	153140	-3	3.96e-06	TAGTGACGCTATTGATGATAGTGACGCTATTGAT	IRb;CDS(ycf2)	IRa;CDS(ycf2)
36	46221	P	36	145737	0	1.53e-12	AACCGTACATGAGATTTTCACCTCATACGGCTCCTC	LSC;ycf3 intron	IRb;IGS(trnV-GAC)
38	103570	P	38	123622	0	9.58e-14	AACCGTACATGAGATTTTCACCTCATACGGCTCCTCGT	IRb;IGS(rps12-trnV-GAC)	SSC;ndhA intron
38	96157	P	38	153112	-3	2.18e-08	CGATATTGATGATAGTGACGATATTGATGCTAGTGACG	IRb;CDS(ycf2)	IRa;CDS(ycf2)
38	96193	P	38	153148	-3	2.18e-08	CGATATTGATGCTAGTGACGCTATTGATGATAGTGACG	IRb;CDS(ycf2)	IRa;CDS(ycf2)
41	46216	P	41	123624	0	1.5e-15	TCCAAAACCGTACATGAGATTTTCACCTCATACGGCTCCTC	LSC; ycf3 intron	SSC;IGS(ndhA)
52	96169	P	52	153104	-2	4.26e-18	TAGTGACGATATTGATGCTAGTGACGATATTGATGCTAGTGACGCTATTGAT	IRb;CDS(ycf2)	IRa;CDS(ycf2)
52	96187	P	52	153122	-2	4.26e-18	TAGTGACGATATTGATGCTAGTGACGCTATTGATGATAGTGACGCTATTGAT	IRb;CDS(ycf2)	IRa;CDS(ycf2)
64	96157	P	64	153104	-3	2.39e-23	CGATATTGATGATAGTGACGATATTGATGCTAGTGACGATATTGATGCTAGTGACGCTATTGAT	IRb;CDS(ycf2)	IRa;CDS(ycf2)
64	96175	P	64	153122	-3	2.39e-23	CGATATTGATGCTAGTGACGATATTGATGCTAGTGACGCTATTGATGATAGTGACGCTATTGAT	IRb;CDS(ycf2)	IRa;CDS(ycf2)
G.mustelinum AD4
Length of the 1st repeat	Starting position of the 1st repeat	Direction	Length of the 2nd repeat	Starting position of the 2nd repeat	Distance between the repeats	Evalue	Repeat sequences	RegionA	RegionB
30	16268	F	30	16297	-1	5.64e-07	ATTCCATAGATCTATGTAGTTCCAAAAAAG	LSC;IGS(atpI-rps2)	LSC;IGS(atpI-rps2)
30	38180	F	30	38220	-1	5.64e-07	AACTAAATAATAACTAAATAGAAATAAAAA	LSC;IGS(psbZ-trnG-GCC)	LSC;IGS(psbZ-trnG-GCC)
30	23282	F	30	86046	-3	0.000687	GGACATGAGAGTTTCCTCTCATCCGGCTCA	LSC;rpoC1 intron	LSC;rpl16 intron
30	152994	F	30	153030	-3	0.000687	CATCAATAGCGTCACTAGCATCAATATCGT	IRa;CDS(ycf2)	IRa;CDS(ycf2)
30	44140	R	30	44140	-2	2.45e-05	TCTATCTATCTATTTTTTATCTATCTATTT	LSC;IGS(psaA-ycf3)	LSC;IGS(psaA-ycf3)
30	4885	R	30	51495	-3	0.000687	TTTTCTCTTTTTATATGTTATATGTTATTT	LSC;IGS(trnK-UUU-rps16)	LSC;IGS(trnF-GAA-ndhJ)
30	38247	R	30	48568	-3	0.000687	AAATATATAATATATATAAAAATATATATA	LSC;IGS(psbZ-trnG-GCC)	LSC;IGS(rps4-trnT-UGU)
30	38270	R	30	48484	-3	0.000687	ATATATAATAATAATATATAAATATAAAAA	LSC;IGS(psbZ-trnG-GCC)	LSC;IGS(rps4-trnT-UGU)
30	38256	C	30	58405	-3	0.000687	ATATATATAAAAATATATATAATAATAATA	LSC;IGS(psbZ-trnG-GCC)	LSC;IGS(atpB-rbcL)
30	44528	C	30	44529	-3	0.000687	ATATATAATATATATATATTATATATATAT	LSC;IGS(psaA-ycf3)	LSC;IGS(psaA-ycf3)
31	93608	F	31	93629	-1	1.46e-07	TCTTTTTGTCCAAGTTACTTCTCTTTTTGTC	IRb;CDS(ycf2)	IRb;CDS(ycf2)
31	155447	F	31	155468	-1	1.46e-07	GACAAAAAGAGAAGCAACTTGGACAAAAAGA	IRa;CDS(ycf2)	IRa;CDS(ycf2)
31	32373	F	31	32398	-3	0.00019	ATTAGAAATAAATAGATATTATAAAAATAGA	LSC;IGS(trnE-UUC-trnT-GGU)	LSC;IGS(trnE-UUC-trnT-GGU)
31	44529	R	31	49211	-3	0.00019	TATATAATATATATATATTATATATATATTT	LSC;IGS(psaA-ycf3)	LSC; cloP intron
32	38329	F	32	38344	-2	1.75e-06	AATAGATAATATAATAATAGATAATATAATAA	LSC;IGS(psbZ-trnG-GCC)	LSC;IGS(psbZ-trnG-GCC)
32	8173	F	32	37201	-3	5.25e-05	AAACGGAAAGAGAGGGATTCGAACCCTCGGTA	LSC;trnS-GCU	LSC; trnS-UGA
32	15059	F	32	64984	-3	5.25e-05	AAACAAAAACAATATCAAGATAAAGATAATAT	LSC;IGS(atpH-atpI)	LSC;IGS(ycf4-cemA)
32	99116	C	32	149962	-3	5.25e-05	ATTATATTAAATATATATAGATTATATTAAAA	IRb;IGS(trnL-CAA-ndhB)	IRa;IGS(ndhB-trnL-CAA)
34	112666	F	34	112698	-2	1.24e-07	CATTGTTCAACTCTTTGACAACACGAAAAATCCA	IRb;IGS(rrn4.5-rrn5)	IRb;IGS(rrn4.5-rrn5)
34	136375	F	34	136407	-2	1.24e-07	TGGTTTTTTCATGTTGTCAAAGAGTTGAACAATG	IRa;IGS(rrn5-rrn4.5)	IRa;IGS(rrn5-rrn4.5)
34	96060	F	34	96096	-3	3.96e-06	TAGTGACGATATTGATGCTAGTGACGATATTGAT	IRb;CDS(ycf2)	IRb;CDS(ycf2)
34	152977	F	34	153013	-3	3.96e-06	ATCAATAGCGTCACTATCATCAATAGCGTCACTA	IRa;CDS(ycf2)	IRa;CDS(ycf2)
34	49190	R	34	49194	-3	3.96e-06	TTTTTTTTGAAAAAAAAAGAAAGAAAAAAATAGT	LSC; cloP intron	LSC; cloP intron
35	45814	F	35	45830	-1	6.43e-10	TTTATTTACTAGCGTGTTTATTTACTAGCGTATTT	LSC; ycf3 intron	LSC; ycf3 intron
36	46180	F	36	103461	0	1.53e-12	AACCGTACATGAGATTTTCACCTCATACGGCTCCTC	LSC; ycf3 intron	IRb;IGS(rps12-trnV-GAC)
38	123512	F	38	145608	0	9.57e-14	ACGAGGAGCCGTATGAGGTGAAAATCTCATGTACGGTT	SSC;IGS(ndhA)	IRa;IGS(trnV-GAC-rps12)
38	153003	F	38	153021	-1	1.09e-11	CGTCACTAGCATCAATATCGTCACTAGCATCAATATCG	IRa;CDS(ycf2)	IRa;CDS(ycf2)
38	96048	F	38	96084	-3	2.18e-08	CGATATTGATGATAGTGACGATATTGATGCTAGTGACG	IRb;CDS(ycf2)	IRb;CDS(ycf2)
38	152985	F	38	153021	-3	2.18e-08	CGTCACTATCATCAATAGCGTCACTAGCATCAATATCG	IRa;CDS(ycf2)	IRa;CDS(ycf2)
43	113018	F	43	136046	-3	3.11e-11	TCATTCTTATTACTTTTTCAATATGAAAAAGTAATAAGAATGA	IRb;IGS(rrn5-trnR-ACG)	IRa;IGS(rrn5-rrn4.5)
47	152994	F	47	153012	-2	3.55e-15	TCATTCTTATTACTTTTTCAATATGAAAAAGTAATAAGAATGA	IRa;CDS(ycf2)	IRa;CDS(ycf2)
52	96060	F	52	96078	-2	4.25e-18	CATCAATAGCGTCACTAGCATCAATATCGTCACTAGCATCAATATCG	IRb;CDS(ycf2)	IRb;CDS(ycf2)
64	96048	F	64	96066	-3	2.39e-23	TAGTGACGATATTGATGCTAGTGACGATATTGATGCTAGTGACGCTATTGAT	IRb;CDS(ycf2)	IRb;CDS(ycf2)
64	152977	F	64	152995	-3	2.39e-23	CGATATTGATGATAGTGACGATATTGATGCTAGTGACGATATTGATGCTAGTGACGCTATTGAT	IRa;CDS(ycf2)	IRa;CDS(ycf2)
67	38262	F	67	48486	-2	6.6e-27	ATAAAAATATATATAATAATAATATATAAATATAAAAATAATATAATATATAAATTATAAATATATA	LSC;IGS(psbZ-trnG-GCC)	LSC;IGS(rps4-trnT-UGU)
72	40879	F	72	43103	0	3.24e-34	TATACATGTGACCCGCTATTAGGAAAAGAATTGCAATAGCTAAATGATGGTGTGCAATATCAGTCAACCATA	LSC;CDS(psaB)	LSC;CDS(psaA)
30	8175	P	30	47390	-1	5.64e-07	ACGGAAAGAGAGGGATTCGAACCCTCGGTA	LSC;trnS-GCU	LSC;trns-GGA
31	93608	P	31	155447	-1	1.46e-07	AATAAAAAAAATGAAAAATTATTAAATTAA	IRb;CDS(ycf2)	IRa;CDS(ycf2)
31	93629	P	31	155468	-1	1.46e-07	TCTTTTTGTCCAAGTTACTTCTCTTTTTGTC	IRb;CDS(ycf2)	IRa;CDS(ycf2)
31	38075	P	31	38090	-3	0.00019	TCTTTTTGTCCAAGTTGCTTCTCTTTTTGTC	IRb;CDS(ycf2)	LSC;IGS(psbZ-trnG-GCC)
34	112666	P	34	136375	-2	1.24e-07	CATTGTTCAACTCTTTGACAACACGAAAAATCCA	IRb;IGS(rrn4.5-rrn5)	IRa;IGS(rrn5-rrn4.5)
34	112698	P	34	136407	-2	1.24e-07	CATTGTTCAACTCTTTGACAACATGAAAAAACCA	IRb;IGS(rrn4.5-rrn5)	IRa;IGS(rrn5-rrn4.5)
34	96060	P	34	152977	-3	3.96e-06	TAGTGACGATATTGATGCTAGTGACGATATTGAT	IRb;CDS(ycf2)	IRa;CDS(ycf2)
34	96096	P	34	153013	-3	3.96e-06	TAGTGACGCTATTGATGATAGTGACGCTATTGAT	IRb;CDS(ycf2)	IRa;CDS(ycf2)
36	46180	P	36	145610	0	1.53e-12	AACCGTACATGAGATTTTCACCTCATACGGCTCCTC	LSC;ycf3 intron	IRb;IGS(trnV-GAC)
38	103461	P	38	123512	0	9.57e-14	AACCGTACATGAGATTTTCACCTCATACGGCTCCTCGT	IRb;IGS(rps12-trnV-GAC)	SSC;ndhA intron
38	96048	P	38	152985	-3	2.18e-08	CGATATTGATGATAGTGACGATATTGATGCTAGTGACG	IRb;CDS(ycf2)	IRa;CDS(ycf2)
38	96084	P	38	153021	-3	2.18e-08	CGATATTGATGCTAGTGACGCTATTGATGATAGTGACG	IRb;CDS(ycf2)	IRa;CDS(ycf2)
41	46175	P	41	123514	0	1.49e-15	TCCAAAACCGTACATGAGATTTTCACCTCATACGGCTCCTC	LSC; ycf3 intron	SSC;IGS(ndhA)
52	96060	P	52	152977	-2	4.25e-18	TAGTGACGATATTGATGCTAGTGACGATATTGATGCTAGTGACGCTATTGAT	IRb;CDS(ycf2)	IRa;CDS(ycf2)
52	96078	P	52	152995	-2	4.25e-18	TAGTGACGATATTGATGCTAGTGACGCTATTGATGATAGTGACGCTATTGAT	IRb;CDS(ycf2)	IRa;CDS(ycf2)
64	96048	P	64	152977	-3	2.39e-23	CGATATTGATGATAGTGACGATATTGATGCTAGTGACGATATTGATGCTAGTGACGCTATTGAT	IRb;CDS(ycf2)	IRa;CDS(ycf2)
64	96066	P	64	152995	-3	2.39e-23	CGATATTGATGCTAGTGACGATATTGATGCTAGTGACGCTATTGATGATAGTGACGCTATTGAT	IRb;CDS(ycf2)	IRa;CDS(ycf2)
G.darwinii AD5
Length of the 1st repeat	Starting position of the 1st repeat	Direction	Length of the 2nd repeat	Starting position of the 2nd repeat	Distance between the repeats	Evalue	Repeat sequences	RegionA	RegionB
30	16304	F	30	16333	-1	5.65e-07	ATTCCATAGATCTATGTAGTTCCAAAAAAG	LSC;IGS(atpI-rps2)	LSC;IGS(atpI-rps2)
30	38335	F	30	48529	-1	5.65e-07	AACTAAATAATAACTAAATAGAAATAAAAA	LSC;IGS(psbZ-trnG-GCC)	LSC;IGS(psbZ-trnG-GCC)
30	23307	F	30	86134	-3	0.000688	GGACATGAGAGTTTCCTCTCATCCGGCTCA	LSC;rpoC1 intron	LSC;rpl16 intron
30	153066	F	30	153102	-3	0.000688	CATCAATAGCGTCACTAGCATCAATATCGT	IRa;CDS(ycf2)	IRa;CDS(ycf2)
30	4906	R	30	51567	-3	0.000688	TTTTCTCTTTTTATATGTTATATGTTATTT	LSC;IGS(trnK-UUU-rps16)	LSC;IGS(trnF-GAA-ndhJ)
30	38329	C	30	58474	-3	0.000688	ATATATATAAAAATATATATAATAATAATA	LSC;IGS(psbZ-trnG-GCC)	LSC;IGS(atpB-rbcL)
30	71410	C	30	75089	-3	0.000688	TTTTTTTTTTTTTTAGTTTTTTTTTAGAAT	LSC;IGS(psaJ-rpl33)	LSC;IGS(psaJ-rpl33)
31	38237	F	31	38292	-1	1.46e-07	TAACTAAATAATAACTAAATAGAAATAAAAA	LSC;IGS(psbZ-trnG-GCC)	LSC;IGS(psbZ-trnG-GCC)
31	93691	F	31	93712	-1	1.46e-07	TCTTTTTGTCCAAGTTACTTCTCTTTTTGTC	IRb;CDS(ycf2)	IRb;CDS(ycf2)
31	155519	F	31	155540	-1	1.46e-07	GACAAAAAGAGAAGCAACTTGGACAAAAAGA	IRa;CDS(ycf2)	IRa;CDS(ycf2)
32	49450	F	32	49481	-1	3.76e-08	TTTAATAGATTTAATATAGATTCAATTTATTT	LSC;IGS(trnT-UGU-trnL-UAA)	LSC;IGS(trnT-UGU-trnL-UAA)
32	38396	F	32	38411	-2	1.75e-06	AATAGATAATATAATAATAGATAATATAATAA	LSC;IGS(psbZ-trnG-GCC)	LSC;IGS(psbZ-trnG-GCC)
32	5662	F	32	74875	-3	5.25e-05	TCTTTTTTTTTCGAAAAAAAAAAAGAAGAAAA	LSC;rps16intron	LSC; cloP intron
32	8183	F	32	37246	-3	5.25e-05	AAACGGAAAGAGAGGGATTCGAACCCTCGGTA	LSC;trnS-GCU	LSC; trnS-UGA
32	15095	F	32	65057	-3	5.25e-05	AAACAAAAACAATATCAAGATAAAGATAATAT	LSC;IGS(atpH-atpI)	LSC;IGS(ycf4-cemA)
32	38342	F	32	38368	-3	5.25e-05	TATATATAATAATAATATATAAATTCTAAATA	LSC;IGS(psbZ-trnG-GCC)	LSC;IGS(psbZ-trnG-GCC)
32	99199	C	32	150034	-3	5.25e-05	ATTATATTAAATATATATAGATTATATTAAAA	IRb;IGS(trnL-CAA-ndhB)	IRa;IGS(ndhB-trnL-CAA)
34	112745	F	34	112777	-2	1.24e-07	CATTGTTCAACTCTTTGACAACACGAAAAATCCA	IRb;IGS(rrn4.5-rrn5)	IRb;IGS(rrn4.5-rrn5)
34	136451	F	34	136483	-2	1.24e-07	TGGTTTTTTCATGTTGTCAAAGAGTTGAACAATG	IRa;IGS(rrn5-rrn4.5)	IRa;IGS(rrn5-rrn4.5)
34	96143	F	34	96179	-3	3.96e-06	TAGTGACGATATTGATGCTAGTGACGATATTGAT	IRb;CDS(ycf2)	IRb;CDS(ycf2)
34	153049	F	34	153085	-3	3.96e-06	ATCAATAGCGTCACTATCATCAATAGCGTCACTA	IRa;CDS(ycf2)	IRa;CDS(ycf2)
35	45857	F	35	45873	-1	6.43e-10	TTTATTTACTAGCGTGTTTATTTACTAGCGTATTT	LSC; ycf3 intron	LSC; ycf3 intron
36	46223	F	36	103544	0	1.53e-12	AACCGTACATGAGATTTTCACCTCATACGGCTCCTC	LSC; ycf3 intron	IRb;IGS(rps12-trnV-GAC)
38	123579	F	38	145680	0	9.57e-14	ACGAGGAGCCGTATGAGGTGAAAATCTCATGTACGGTT	SSC;IGS(ndhA)	IRa;IGS(trnV-GAC-rps12)
38	153075	F	38	153093	-1	1.09e-11	CGTCACTAGCATCAATATCGTCACTAGCATCAATATCG	IRa;CDS(ycf2)	IRa;CDS(ycf2)
38	96131	F	38	96167	-3	2.18e-08	CGATATTGATGATAGTGACGATATTGATGCTAGTGACG	IRb;CDS(ycf2)	IRb;CDS(ycf2)
38	153057	F	38	153093	-3	2.18e-08	CGTCACTATCATCAATAGCGTCACTAGCATCAATATCG	IRa;CDS(ycf2)	IRa;CDS(ycf2)
43	113097	F	43	136122	-3	3.12e-11	TCATTCTTATTACTTTTTCAATATGAAAAAGTAATAAGAATGA	IRb;IGS(rrn5-trnR-ACG)	IRa;IGS(rrn5-rrn4.5)
47	153066	F	47	153084	-2	3.55e-15	TCATTCTTATTACTTTTTCAATATGAAAAAGTAATAAGAATGA	IRa;CDS(ycf2)	IRa;CDS(ycf2)
52	96143	F	52	96161	-2	4.26e-18	TAGTGACGATATTGATGCTAGTGACGATATTGATGCTAGTGACGCTATTGAT	IRb;CDS(ycf2)	IRb;CDS(ycf2)
58	30621	F	58	30672	-1	1.52e-23	ATAGTATGGTAGAAAGATTCATATTTTTTTTCTACCATACTATCGAGTTTTATAGGAT	LSC;IGS(petN-psbM)	LSC;IGS(petN-psbM)
64	96131	F	64	96149	-3	2.39e-23	TAGTGACGATATTGATGCTAGTGACGATATTGATGCTAGTGACGCTATTGAT	IRb;CDS(ycf2)	IRb;CDS(ycf2)
64	153049	F	64	153067	-3	2.39e-23	CGATATTGATGATAGTGACGATATTGATGCTAGTGACGATATTGATGCTAGTGACGCTATTGAT	IRb;CDS(ycf2)	IRb;CDS(ycf2)
72	40947	F	72	43171	0	3.24e-34	TATACATGTGACCCGCTATTAGGAAAAGAATTGCAATAGCTAAATGATGGTGTGCAATATCAGTCAACCATA	LSC;CDS(psaB)	LSC;CDS(psaA)
30	8185	P	30	47433	-1	5.65e-07	ACGGAAAGAGAGGGATTCGAACCCTCGGTA	LSC;trnS-GCU	LSC;trns-GGA
30	38103	P	30	51300	-3	0.000688	AATAAAAAAAATGAAAAATTATTAAATTAA	LSC;IGS(psbZ-trnG-GCC)	LSC;IGS(trnL-UAA-trnF-GAA)
31	93691	P	31	155519	-1	1.46e-07	AATAAAAAAAATGAAAAATTATTAAATTAA	IRb;CDS(ycf2)	IRa;CDS(ycf2)
31	93712	P	31	155540	-1	1.46e-07	TCTTTTTGTCCAAGTTACTTCTCTTTTTGTC	IRb;CDS(ycf2)	IRa;CDS(ycf2)
31	38126	P	31	38141	-3	0.00019	TCTTTTTGTCCAAGTTGCTTCTCTTTTTGTC	IRb;CDS(ycf2)	LSC;IGS(psbZ-trnG-GCC)
34	112745	P	34	136451	-2	1.24e-07	CATTGTTCAACTCTTTGACAACACGAAAAATCCA	IRb;IGS(rrn4.5-rrn5)	IRa;IGS(rrn5-rrn4.5)
34	112777	P	34	136483	-2	1.24e-07	CATTGTTCAACTCTTTGACAACATGAAAAAACCA	IRb;IGS(rrn4.5-rrn5)	IRa;IGS(rrn5-rrn4.5)
34	96143	P	34	153049	-3	3.96e-06	TAGTGACGATATTGATGCTAGTGACGATATTGAT	IRb;CDS(ycf2)	IRa;CDS(ycf2)
34	96179	P	34	153085	-3	3.96e-06	TAGTGACGCTATTGATGATAGTGACGCTATTGAT	IRb;CDS(ycf2)	IRa;CDS(ycf2)
36	46223	P	36	145682	0	1.53e-12	AACCGTACATGAGATTTTCACCTCATACGGCTCCTC	LSC;ycf3 intron	IRb;IGS(trnV-GAC)
38	103544	P	38	123579	0	9.57e-14	AACCGTACATGAGATTTTCACCTCATACGGCTCCTCGT	IRb;IGS(rps12-trnV-GAC)	SSC;ndhA intron
38	96131	P	38	153057	-3	2.18e-08	CGATATTGATGATAGTGACGATATTGATGCTAGTGACG	IRb;CDS(ycf2)	IRa;CDS(ycf2)
38	96167	P	38	153093	-3	2.18e-08	CGATATTGATGCTAGTGACGCTATTGATGATAGTGACG	IRb;CDS(ycf2)	IRa;CDS(ycf2)
41	46218	P	41	123581	0	1.5e-15	TCCAAAACCGTACATGAGATTTTCACCTCATACGGCTCCTC	LSC; ycf3 intron	SSC;IGS(ndhA)
52	96143	P	52	153049	-2	4.26e-18	TAGTGACGATATTGATGCTAGTGACGATATTGATGCTAGTGACGCTATTGAT	IRb;CDS(ycf2)	IRa;CDS(ycf2)
52	96161	P	52	153067	-2	4.26e-18	TAGTGACGATATTGATGCTAGTGACGCTATTGATGATAGTGACGCTATTGAT	IRb;CDS(ycf2)	IRa;CDS(ycf2)
64	96131	P	64	153049	-3	2.39e-23	CGATATTGATGATAGTGACGATATTGATGCTAGTGACGATATTGATGCTAGTGACGCTATTGAT	IRb;CDS(ycf2)	IRa;CDS(ycf2)
64	96149	P	64	153067	-3	2.39e-23	CGATATTGATGCTAGTGACGATATTGATGCTAGTGACGCTATTGATGATAGTGACGCTATTGAT	IRb;CDS(ycf2)	IRa;CDS(ycf2)
G.schwendimanii D11
Length of the 1st repeat	Starting position of the 1st repeat	Direction	Length of the 2nd repeat	Starting position of the 2nd repeat	Distance between the repeats	Evalue	Repeat sequences	RegionA	RegionB
30	4412	F	30	115845	-1	5.63e-07	TTAGCATAAATCAAACTTATAAAAAAAAAA	LSC;IGS(trnK-UUU-rps16)	SSC;CDS(ycf1)
30	38127	F	30	48284	-1	5.63e-07	AAATAGAAATAATAATATATATAATAATAT	LSC;IGS(psbZ-trnG-GCC)	LSC;IGS(rps4-trnT-UGU)
30	104363	F	30	104385	-2	2.45e-05	TTTCTATTCTATTAGTATTAGATTAGTATT	IRb;IGS(rps12-trnV-GAC)	IRb;IGS(rps12-trnV-GAC)
30	144563	F	30	144585	-2	2.45e-05	AATACTAATCTAATACTAATAGAATACTAA	IRa;IGS(trnV-GAC-rps12)	IRa;IGS(trnV-GAC-rps12)
30	23196	F	30	86025	-3	0.000686	GGACATGAGAGTTTCCTCTCATCCGGCTCA	LSC;rpoC1intron	LSC;rpl16 intron
30	63666	F	30	63686	-3	0.000686	TTCTAATATATATTAGTATTAGAATTTATT	LSC;IGS(atpB-rbcL)	LSC;IGS(atpB-rbcL)
30	70173	F	30	70196	-3	0.000686	TTTGATTAATTAACATACCTTTTTTGGATT	LSC;IGS(petG-trnW-CCA)	LSC;IGS(petG-trnW-CCA)
30	123076	F	30	128343	-3	0.000686	AAAGAATAAAAAAGAAATCTTTTTTTTTCT	SSC;IGS(ndhA)	SSC;IGS(ndhD-ccsA)
30	152895	F	30	152931	-3	0.000686	CATCAATAGCGTCACTAGCATCAATATCGT	IRa;CDS(ycf2)	IRa;CDS(ycf2)
30	4824	R	30	51316	-3	0.000686	TTTTCTCTTTTTATATGTTATATGTTATTT	LSC;IGS(trnK-UUU-rps16)	LSC;IGS(trnF-GAA-ndhJ)
31	93572	F	31	93593	-1	1.46e-07	TCTTTTTGTCCAAGTTACTTCTCTTTTTGTC	IRb;CDS(ycf2)	IRb;CDS(ycf2)
31	155354	F	31	155375	-1	1.46e-07	GACAAAAAGAGAAGCAACTTGGACAAAAAGA	IRa;CDS(ycf2)	IRa;CDS(ycf2)
31	9764	F	31	103817	-3	0.00019	TTTTTTTGATTTCTTTTTTTTTTATTTATCC	LSC;trnG-GCC intron	IRb;IGS(rps12-trnV-GAC)
32	8112	F	32	37102	-3	5.24e-05	AAACGGAAAGAGAGGGATTCGAACCCTCGGTA	LSC;trnS-GCU	LSC; trnS-UGA
33	58349	F	33	72015	-3	1.44e-05	TATTAATATTATTTTTATATTATTTATCTATTT	LSC;IGS(atpB-rbcL)	LSC;IGS(rpl33-rps18)
34	112604	F	34	112636	-2	1.23e-07	CATTGTTCAACTCTTTGACAACACGAAAAATCCA	IRb;IGS(rrn4.5-rrn5)	IRb;IGS(rrn4.5-rrn5)
34	136308	F	34	136340	-2	1.23e-07	TGGTTTTTTCATGTTGTCAAAGAGTTGAACAATG	IRa;IGS(rrn5-rrn4.5)	IRa;IGS(rrn5-rrn4.5)
34	96030	F	34	96066	-3	3.95e-06	TAGTGACGATATTGATGCTAGTGACGATATTGAT	IRb;CDS(ycf2)	IRb;CDS(ycf2)
34	152878	F	34	152914	-3	3.95e-06	ATCAATAGCGTCACTATCATCAATAGCGTCACTA	IRa;CDS(ycf2)	IRa;CDS(ycf2)
35	45647	F	35	45663	-1	6.42e-10	TTTATTTACTAGCGTGTTTATTTACTAGCGTATTT	LSC; ycf3 intron	LSC; ycf3 intron
36	46013	F	36	103426	0	1.53e-12	AACCGTACATGAGATTTTCACCTCATACGGCTCCTC	LSC; ycf3 intron	IRa;IGS(trnV-GAC-rps12)
38	123441	F	38	145514	0	9.55e-14	ACGAGGAGCCGTATGAGGTGAAAATCTCATGTACGGTT	SSC;IGS(ndhA)	IRa;IGS(trnV-GAC-rps12)
38	152904	F	38	152922	-1	1.09e-11	CGTCACTAGCATCAATATCGTCACTAGCATCAATATCG	IRa;CDS(ycf2)	IRa;CDS(ycf2)
38	96018	F	38	96054	-3	2.18e-08	CGATATTGATGATAGTGACGATATTGATGCTAGTGACG	IRb;CDS(ycf2)	IRb;CDS(ycf2)
38	152886	F	38	152922	-3	2.18e-08	CGTCACTATCATCAATAGCGTCACTAGCATCAATATCG	IRa;CDS(ycf2)	IRa;CDS(ycf2)
43	112956	F	43	135979	-3	3.11e-11	TCATTCTTATTACTTTTTCATATTGAAAAAGTAATAAGAATGA	IRb;IGS(rrn5-trnR-ACG)	IRa;IGS(trnR-ACG-rrn5)
44	58235	F	44	58272	-2	1.99e-13	ATATATTAGTATTAGAATTTATTTATATATTTTAATAATATATT	LSC;IGS(atpB-rbcL)	LSC;IGS(atpB-rbcL)
47	152895	F	47	152913	-2	3.55e-15	CATCAATAGCGTCACTAGCATCAATATCGTCACTAGCATCAATATCG	IRa;CDS(ycf2)	IRa;CDS(ycf2)
52	96030	F	52	96048	-2	4.25e-18	TAGTGACGATATTGATGCTAGTGACGATATTGATGCTAGTGACGCTATTGAT	IRb;CDS(ycf2)	IRb;CDS(ycf2)
64	96018	F	64	96036	-3	2.39e-23	CGATATTGATGATAGTGACGATATTGATGCTAGTGACGATATTGATGCTAGTGACGCTATTGAT	IRb;CDS(ycf2)	IRb;CDS(ycf2)
64	152878	F	64	152896	-3	2.39e-23	ATCAATAGCGTCACTATCATCAATAGCGTCACTAGCATCAATATCGTCACTAGCATCAATATCG	IRa;CDS(ycf2)	IRa;CDS(ycf2)
72	40724	F	72	42948	-1	6.99e-32	TATACATGTGACCCGCTATTAGGAAAAGAATTGCAATAGCTAAATGATGGTGTGCAATATCAGTCAGCCATA	LSC;CDS(psaB)	LSC;CDS(psaA)
75	134480	F	75	134570	0	5.06e-36	TAATATTCTATTTATTTTATAGATTTTCATTTTTTTTTTTTTTAGAATATTAAAAAATTATTATTATTATTATAT	SSC;IGS(ndhF-ycf1)	SSC;IGS(ndhF-ycf1)
30	8114	P	30	47204	-1	5.63e-07	ACGGAAAGAGAGGGATTCGAACCCTCGGTA	LSC;trnS-GCU	LSC;trns-GGA
30	104363	P	30	144563	-2	2.45e-05	TTTCTATTCTATTAGTATTAGATTAGTATT	IRb;IGS(rps12-trnV-GAC)	IRa;IGS(trnV-GAC-rps12)
30	104385	P	30	144585	-2	2.45e-05	TTAGTATTCTATTAGTATTAGATTAGTATT	IRb;IGS(rps12-trnV-GAC)	LSC;IGS(atpB-rbcL)
30	123078	P	30	128343	-3	0.000686	AGAATAAAAAAGAAATCTTTTTTTTTCTTT	SSC;IGS(ndhA)	IRa;CDS(ycf2)
31	93572	P	31	155354	-1	1.46e-07	TCTTTTTGTCCAAGTTACTTCTCTTTTTGTC	IRb;CDS(ycf2)	IRa;CDS(ycf2)
31	93593	P	31	155375	-1	1.46e-07	TCTTTTTGTCCAAGTTGCTTCTCTTTTTGTC	IRb;CDS(ycf2)	IRa;IGS(trnV-GAC-rps12)
31	9756	P	31	74966	-2	6.55e-06	ATATTCAATTTTTTTGATTTCTTTTTTTTTT	LSC;trnG-GCCintron	IRa;IGS(trnV-GAC-rps12)
[truncated: 76 more rows]
