# Supplementary material for: Comparative Chloroplast Genomics of Gossypium Species: Insights Into Repeat Sequence Variations and Phylogeny
Source: Front Plant Sci. 2018 Mar 21;9:376. doi: 10.3389/fpls.2018.00376 (PMC5871733; doi:10.3389/fpls.2018.00376)
Supplement: TABLE S6 — Distribution of tandem repeat lengths in cotton species. [file Table_6.XLSX]

## Sheet: Sheet1
Table S6 Distribution of tandem repeat lengths in cotton species.
G.herbaceum subsp. africanumA1-a
No	Size(bp)	Repeat sequence	Repeat number	Start position	Region
1	15	AATATAAATAATAACT	7	38120	LSC; IGS; (psbZ-trnG-GCC)
2	16	TTTATTTACTAGCGTG	3	45639	LSC; ycf3 intron
3	18	GGGGAAAGGAGGGAGAAA	2	49995	LSC; IGS; (trnT-UGU-trnL-UAA)
4	18	TATTGATGATA-T--CGA	5	95954	IRb; CDS; (ycf2)
5	18	ATCAATAGCGTCACTATC	5	152803	IRb; CDS; (ycf2)
6	20	TAACTTAAATTAAATAATAA	2	38062	LSC; IGS; (psbZ-trnG-GCC)
7	20	TTAGTATTAGATTAGTATTAG	2	104349	IRb; IGS; (rps12-trnV-GAC)
8	20	ACTAACTAATACTAATCTAAT	2	144456	IRa; IGS; (trnV-GAC-rps12)
9	21	AATTTATTTATATATTTTATT	2	48272	LSC; IGS; (atpB-rbcL)
10	21	TCTTTTTGTCCAAGTTACTTC	3	93520	IRb; CDS; (ycf2)
11	21	AAAAAG-GAAGTGAGTTAGAC	4	155262	IRa; CDS; (ycf2)
12	21	AAAAAG-GAAGTGAGTTAGAC	3	155262	IRa; CDS; (ycf2)
13	23	ATTATTATTTATCTATATAGAGT	3	8278	LSC; IGS; (trnS-GCU-trnG-GCC)
14	23	TATATAGATTATTATTTATC	4	8281	LSC; IGS; (trnS-GCU-trnG-GCC)
15	23	TGCTTAACGTAGGAATCAATTTG	2	36877	LSC; IGS; (psbC-trnS-UGA)
16	23	GATTAATTAACATACCTTTTTTG	2	70145	LSC; IGS; (petG-trnW-CCA)
17	25	AAATAAAAATATATATAATATATAA	4	48288	LSC; IGS; (rps4-trnT-UGU)
18	27	AATAATTAGTTCTAGTTATTA-AATATA	2	49393	LSC; IGS; (atpB-rbcL)
19	27	TTCTATTCTATTAGTATTAGATTAGTA	2	104312	IRb; IGS; (rps12-trnV-GAC)
20	27	AATACTAATCTAATACTAATAGAATAG	2	144483	IRa; IGS; (trnV-GAC-rps12)
21	32	CATTGTTCAACTCTTTGACAACACGAAAAATC	1	112563	IRb; IGS; (rrn4.5-rrn5)
22	32	TTTTTCATGTTGTCAAAGAGTTGAACAATGGA	1	136226	IRa; IGS; (rrn5-rrn4.5)
23	33	ATTAAATTAATAATTTATTTTAATTATACTTAA	2	38006	LSC; IGS; (psbZ-trnG-GCC)
24	37	AATAAT-AATATATATAATAATATTATAAGAATAATAT	2	38143	LSC; IGS; (psbZ-trnG-GCC)
G.arboreum A2
No	Size(bp)	Repeat sequence	Repeat number	Start position	Region
1	11	AATATTAAAT	21	38088	LSC; IGS; (psbZ-trnG-GCC)
2	13	ATAAAAAT-ATAT	4	38205	LSC; IGS; (psbZ-trnG-GCC)
3	16	TTTATTTACTAGCGTG	3	45720	LSC; ycf3 intron
4	18	TATTGATGATA-T--CGA	5	95946	IRb; CDS; (ycf2)
5	18	ATCAATAGCGTCACTATC	5	152892	IRa; CDS; (ycf2)
6	20	TTAGTATTAGATTAGTATTAG	2	104351	IRb; IGS; (rps12-trnV-GAC)
7	20	ACTAACTAATACTAATCTAAT	2	144535	IRa; IGS; (trnV-GAC-rps12)
8	21	TCTTTTTGTCCAAGTTACTTC	3	93512	IRb; CDS; (ycf2)
9	21	AAAAAG-GAAGTGAGTTAGAC	4	155351	IRa; CDS; (ycf2)
10	21	AAAAAG-GAAGTGAGTTAGAC	3	155351	IRa; CDS; (ycf2)
11	22	AAATA-ATAACTAAATAGAAATAA	3	38137	LSC; IGS; (psbZ-trnG-GCC)
12	22	TTTTATTGCTCCTTTTCAATCA	2	132137	IRb; IGS; (rrn4.5-rrn5)
13	23	GTTCGTATATAACTAGTCAATAT	2	14489	LSC; IGS; (atpH-atpI)
14	23	ATATTAA-TA-TAATAATATAAA-TA	3	38335	LSC; IGS; (psbZ-trnG-GCC)
15	23	AAATAAATATATATATAATATAT	6	48384	LSC; IGS; (rps4-trnT-UGU)
16	24	AAATAAATAT-ATATATAATATATA	4	48384	LSC; IGS; (rps4-trnT-UGU)
17	29	TTCCATAGATCTATGTAGTTCCAAAAAAG	2	16264	LSC; IGS; (atpI-rps2)
18	32	CATTGTTCAACTCTTTGACAACACGAAAAATC	1	112571	IRb; IGS; (rps12-trnV-GAC)
19	32	TTTTTCATGTTGTCAAAGAGTTGAACAATGGA	1	136299	IRa; IGS; (rrn5-rrn4.5)
20	33	TAAATTAATAATTTATTTTAATTATACTTAAAT	2	38022	LSC; IGS; (psbZ-trnG-GCC)
21	34	TATATAATGTATACAAAA-A-ATAGAAATAAATATA	4	48361	LSC; IGS; (rps4-trnT-UGU)
22	43	AAATAAAAATAAATAATAA-CTAAATAGAAATAAAATAATAACT	3	38154	LSC; IGS; (psbZ-trnG-GCC)
23	49	ATATACTAAATATAAATAATAACTAA-ATAATAACTAAATAGAAATAAAAATA-	4	38113	LSC; IGS; (psbZ-trnG-GCC)
G.anomalum B1
No	Size(bp)	Repeat sequence	Repeat number	Start position	Region
1	15	AATATATAGAATAATAT	6	37825	LSC; IGS; (psbZ-trnG-GCC)
2	16	TTTATTTACTAGCGTG	3	45281	LSC; ycf3 intron
3	18	ATATAAAAATAATATATAA	5	47939	LSC; IGS; (rps4-trnT-UGU)
4	18	TATTGATGATA-T--CGA	6	95349	IRb; CDS; (ycf2)
5	18	ATCAATAGCGTCACTATC	5	152151	IRa; CDS; (ycf2)
6	18	ATCAATAGCGTCACTATC	6	152151	IRa; CDS; (ycf2)
7	20	TTTATATATATATTTATTA	2	48602	LSC; IGS; (trnT-UGU-trnL-UAA)
8	20	TTAGTATTAGATTAGTATTAG	2	103758	IRb; IGS; (rps12-trnV-GAC)
9	20	ACTAACTAATACTAATCTAAT	2	143808	IRa; IGS; (trnV-GAC-rps12)
10	21	AATTTATTTATATATTTTATT	2	57748	LSC; IGS; (atpB-rbcL)
11	21	TCTTTTTGTCCAAGTTACTTC	3	92915	IRb; CDS; (ycf2)
12	21	TTATTTTTTAGAATATTAAAAAA	2	133788	SSC; IGS; (ndhF-trnN-GUU)
13	21	TTTTAGAATATTAAAAAATTA	2	133793	SSC; IGS; (ndhF-trnN-GUU)
14	21	AAAAAG-GAAGTGAGTTAGAC	4	154628	IRa; CDS; (ycf2)
15	21	AAAAAG-GAAGTGAGTTAGAC	3	154628	IRa; CDS; (ycf2)
16	27	AATAATTAGTTCTAGTTATTA-AATATA	2	49024	LSC; IGS; (trnT-UGU-trnL-UAA)
17	27	TTCTATTCTATTAGTATTAGATTAGTA	2	103721	IRb; IGS; (rps12-trnV-GAC)
18	27	AATACTAATCTAATACTAATAGAATAG	2	143835	IRa; IGS; (trnV-GAC-rps12)
19	32	CATTGTTCAACTCTTTGACAACACGAAAAATC	1	111960	IRb; IGS; (rrn4.5-rrn5)
20	32	TTTTTCATGTTGTCAAAGAGTTGAACAATGGA	1	135590	IRa; IGS; (rrn5-rrn4.5)
21	40	AAAATATATATAAAAATAATATATAAATATAAAAATATAT	2	47932	LSC; IGS; (rps4-trnT-UGU)
22	49	TTTTTCGAATCCGCACATACTTTGTTCTT-CCTTT-TATTCTCCAACCCAT	2	14277	LSC; IGS; (atpH-atpI)
G.capitis-viridis B3
No	Size(bp)	Repeat sequence	Repeat number	Start position	Region
1	11	AAAATATATAT	10	47874	LSC; IGS; (rps4-trnT-UGU)
2	15	AATATATAGAATAATAT	6	37767	LSC; IGS; (psbZ-trnG-GCC)
3	16	TTTATTTACTAGCGTG	3	45223	LSC; ycf3 intron
4	18	TATTGATGATA-T--CGA	6	95311	IRb; CDS; (ycf2)
5	18	ATCAATAGCGTCACTATC	5	152111	IRa; CDS; (ycf2)
6	18	ATCAATAGCGTCACTATC	6	152111	IRa; CDS; (ycf2)
7	20	TTTATATATATATTTATTA	2	48584	LSC; IGS; (trnT-UGU-trnL-UAA)
8	20	TTAGTATTAGATTAGTATTAG	2	103719	IRb; IGS; (rps12-trnV-GAC)
9	20	ACTAACTAATACTAATCTAAT	2	143769	IRa; IGS; (trnV-GAC-rps12)
10	21	TCTTTTTGTCCAAGTTACTTC	3	92877	IRb; CDS; (ycf2)
11	21	TTATTTTTTAGAATATTAAAAAA	2	133749	IRb; IGS; (rrn4.5-rrn5)
12	21	TTTTAGAATATTAAAAAATTA	2	133754	IRb; IGS; (rrn4.5-rrn5)
13	21	AAAAAG-GAAGTGAGTTAGAC	4	154588	IRa; CDS; (ycf2)
14	21	AAAAAG-GAAGTGAGTTAGAC	3	154588	IRa; CDS; (ycf2)
15	27	AATAATTAGTTCTAGTTATTA-AATATA	2	49006	LSC; IGS; (trnT-UGU-trnL-UAA)
16	27	TTCTATTCTATTAGTATTAGATTAGTA	2	103682	IRb; IGS; (rps12-trnV-GAC)
17	27	AATACTAATCTAATACTAATAGAATAG	2	143796	IRa; IGS; (trnV-GAC-rps12)
18	32	CATTGTTCAACTCTTTGACAACACGAAAAATC	1	111921	IRb; IGS; (rps12-trnV-GAC)
19	32	TTTTTCATGTTGTCAAAGAGTTGAACAATGGA	1	135551	IRa; IGS; (rrn5-rrn4.5)
20	56	ATAAAAATATATATAAA-A-ATA-ATATATAAATATAAAAATA-ATATTAATATATAAAT	2	47871	LSC; IGS; (rps4-trnT-UGU)
G.sturtianum C1
No	Size(bp)	Repeat sequence	Repeat number	Start position	Region
1	11	TATTA-TATTA	5	71528	LSC; IGS; (rpsl33-rps18)
2	16	TTTATTTACTAGCGTG	3	45256	LSC; ycf3 intron
3	18	TATTGATGATA-T--CGA	5	95497	IRb; CDS; (ycf2)
4	18	ATCAATAGCGTCACTATC	5	152289	IRa; IGS; (ycf15-trnl-CAU)
5	19	TTTATATATTAATATCAAAT	5	133931	SSC; IGS; (ndhF-trnN-GUU)
6	20	TTAGTATTAGATTAGTATTAG	2	103872	IRb; IGS; (rps12-trnV-GAC)
7	20	ACTAACTAATACTAATCTAAT	2	143962	IRa; IGS; (trnV-GAC-rps12)
8	21	TCTTTTTGTCCAAGTTACTTC	3	93063	IRb; CDS; (ycf2)
9	21	AAAAAG-GAAGTGAGTTAGAC	4	154748	IRa; CDS; (ycf2)
10	21	AAAAAG-GAAGTGAGTTAGAC	3	154748	IRa; CDS; (ycf2)
11	25	ATATTAATATCAAATTTTAATATTA	3	133936	SSC; IGS; (ndhF-trnN-GUU)
12	27	AATAATTAGTTCTAGTTATTA-AATATA	2	49035	LSC; IGS; (trnT-UGU-trnL-UAA)
13	29	TAGGAATAGCGTTTTGATATGATAATAAA	2	1746	LSC; IGS; (psbA-trnk-UUU)
14	29	AATATATATAAT--AATAATATATAAAAAT	2	47914	LSC; IGS; (rps4-trnT-UGU)
15	31	TTAGAAATAAATAGATATTATAAAAAGAAAC	2	32002	LSC; IGS; (trnE-UUC-trnT-GGU)
16	32	CATTGTTCAACTCTTTGACAACACGAAAAATC	1	112075	IRb; IGS; (rrn4.5-rrn5)
17	32	TTTTTCATGTTGTCAAAGAGTTGAACAATGGA	11	135743	IRa; IGS; (rrn5-rrn4.5)
18	36	AATTTATTTATATATTTTATTAATTTATTTATATAAA	2	57776	LSC; IGS; (atpB-rbcL)
19	56	TAATTTTATGCAATTTATATATTAATATCAAATTTTAATATTAATATTAATATTAA	2	133918	SSC; IGS; (ndhF-trnN-GUU)
20	68	TTTTTTATCT-TATTTTATGTTGTTTTGTAAATGTTTAAATGCAATTACTTCATTTATTCACTTG	2	4847	LSC; IGS; (trnK-UUU-rps16)
G.nandewarense C1-n
No	Size(bp)	Repeat sequence	Repeat number	Start position	Region
1	11	TTATA-TATTA	9	71516	LSC; IGS; (rpsl33-rps18)
2	12	AAAAATAGAAAT	10	47913	LSC; IGS; (rps4-trnT-UGU)
3	16	TTTATTTACTAGCGTG	3	45270	LSC; ycf3 intron
4	18	TATTGATGATA-T--CGA	5	95527	IRb; CDS; (ycf2)
5	18	ATCAATAGCGTCACTATC	5	152342	IRa; CDS; (ycf2)
6	19	TTTATATATTATTATATTA	5	71515	LSC; IGS; (rpsl33-rps18)
7	19	TTTATATATTAATATCAAAT	5	133985	SSC; IGS; (ndhF-trnN-GUU)
8	20	TTAGTATTAGATTAGTATTAG	2	103902	IRb; IGS; (rps12-trnV-GAC)
9	20	ACTAACTAATACTAATCTAAT	2	144015	IRa; IGS; (trnV-GAC-rps12)
10	21	TCTTTTTGTCCAAGTTACTTC	3	93093	IRb; CDS; (ycf2)
11	21	AAAAAG-GAAGTGAGTTAGAC	4	154801	IRa; CDS; (ycf2)
12	21	AAAAAG-GAAGTGAGTTAGAC	3	154801	IRa; CDS; (ycf2)
13	25	AATTCTAAATATACTAAATATAAAT	2	37762	LSC; IGS; (psbZ-trnG-GCC)
14	25	ATATTAATATCAAATTTTAATATTA	3	133990	SSC; IGS; (ndhF-trnN-GUU)
15	27	AATAATTAGTTCTAGTTATTA-AATATA	12	49113	LSC; IGS; (trnT-UGU-trnL-UAA)
16	29	TAGGAATAGCGTTTTGATATGATAATAAA	2	1750	LSC; IGS; (psbA-trnK-UUU)
17	31	TTAGAAATAAATAGATATTATAAAAAGAAAC	2	31991	LSC; IGS; (trnE-UUC-trnT-GGU)
18	32	ATAA-ATAATTATAGATATACTAAATATAA	3	37781	LSC; IGS; (psbZ-trnG-GCC)
19	32	CATTGTTCAACTCTTTGACAACACGAAAAATC	1	112104	IRb; IGS; (rrn4.5-rrn5)
20	32	TTTTTCATGTTGTCAAAGAGTTGAACAATGGA	1	135797	IRa; IGS; (rrn5-rrn4.5)
21	35	TAACGCATATTTTCTTTATATATTATTATATTATT	3	71501	LSC; IGS; (rpsl33-rps18)
22	37	ATATTTTCTTTATATATTATTATATTATTTAACGTA-T	2	71507	LSC; IGS; (rpsl33-rps18)
23	40	GATTTTAGTATATTTTACATCTAAATTATATAGAAAATTC	2	48798	LSC; IGS; (trnT-UGU-trnL-UAA)
24	42	AATATACTAAATATAAATAATTATAGATATACTAAATATAAAT	2	37769	LSC; IGS; (psbZ-trnG-GCC)
25	56	TAATTTTATGCAATTTATATATTAATATCAAATTTTAATATTAATATTAATATTAA	2	133972	SSC; IGS; (ndhF-trnN-GUU)
26	73	ATATAATGTATACAAAAAATAGAA-ATAAAAATATATATAATAATATATAAAAAAAAATATATAA	2	47899	LSC; IGS; (rps4-trnT-UGU)
G.robinsonii C2
No	Size(bp)	Repeat sequence	Repeat number	Start position	Region
1	18	TATTGATGATA-T--CGA	5	95733	IRb; CDS; (ycf2)
2	18	ATCAATAGCGTCACTATC	5	152510	IRa; CDS; (ycf2)
3	19	ATAAAAATATATATAATAT	3	48080	LSC; IGS; (rps4-trnT-UGU)
4	20	TTAGTATTAGATTAGTATTAG	2	104103	IRb; IGS; (rps12-trnV-GAC)
5	20	ACTAACTAATACTAATCTAAT	2	144188	IRa; IGS; (trnV-GAC-rps12)
6	21	TATTACTTATTCTTATTATTTAC	2	71122	LSC; IGS; (psaJ-rpl33)
7	21	TCTTTTTGTCCAAGTTACTTC	3	93299	IRb; CDS; (ycf2)
8	21	AAAAAG-GAAGTGAGTTAGAC	4	154969	IRa; CDS; (ycf2)
9	21	AAAAAG-GAAGTGAGTTAGAC	3	154969	IRa; CDS; (ycf2)
10	22	ATATT-TTCTTTATATATTATT	3	71631	LSC; IGS; (rpsl33-rps18)
11	25	TAAATAATAATAAATTATAAATATAC	2	37918	LSC; IGS; (psbZ-trnG-GCC)
12	26	ATTAATA-TAAATA-TAATAATATAA	3	38084	LSC; IGS; (rps4-trnT-UGU)
13	26	AAATCCATTGGATTAAAAATTTTGAT	2	81953	LSC; IGS; (petD-rpoA)
14	27	AATAATTAGTTCTAGTTATTA-AATATA	2	49189	LSC; IGS; (trnT-UGU-trnL-UAA)
15	28	ATAAAT-TATAAATATACTAAAAATAATAAATT	6	37927	LSC; IGS; (psbZ-trnG-GCC)
16	28	TATATTATTATATTATTATTTATATATTAT	2	71643	LSC; IGS; (rpsl33-rps18)
17	29	TAGGAATAGCGTTTTGATATGATAATAAA	2	1857	LSC; IGS; (psbA-trnk-UUU)
18	32	CATTGTTCAACTCTTTGACAACACGAAAAATC	1	112310	IRb; IGS; (rrn4.5-rrn5)
19	32	TTTTTCATGTTGTCAAAGAGTTGAACAATGGA	1	135965	IRa; IGS; (rrn5-rrn4.5)
20	35	ATATTA-TTATATTATTATTTATATATTATTATATTATTA	2	71644	LSC; IGS; (rpsl33-rps18)
G.thurberi D1
No	Size(bp)	Repeat sequence	Repeat number	Start position	Region
1	11	AATATTAAAT	21	38126	LSC; IGS; (psbZ-trnG-GCC)
2	13	ATAAAAAT-ATAT	4	38243	LSC; IGS; (psbZ-trnG-GCC)
3	16	TTTATTTACTAGCGTG	3	45758	LSC; ycf3 intron
4	18	TATTGATGATA-T--CGA	5	95982	IRa; CDS; (ycf2)
5	18	ATCAATAGCGTCACTATC	5	152927	IRa; CDS; (ycf2)
6	20	TTAGTATTAGATTAGTATTAG	2	104387	IRb; IGS; (rps12-trnV-GAC)
7	21	TCTTTTTGTCCAAGTTACTTC	3	93548	IRb; CDS; (ycf2)
8	21	AAAAAG-GAAGTGAGTTAGAC	4	155386	IRa; CDS; (ycf2)
9	21	AAAAAG-GAAGTGAGTTAGAC	3	155386	IRa; CDS; (ycf2)
10	22	AAATA-ATAACTAAATAGAAATAA	3	38175	LSC; IGS; (psbZ-trnG-GCC)
11	22	TTTTATTGCTCCTTTTCAATCA	2	132171	SSC; IGS; (rpl32-ndhF)
12	22	ACTAACTAATACTAATCTAAT	2	144570	IRa; IGS; (trnV-GAC-rps12)
13	23	GTTCGTATATAACTAGTCAATAT	2	14501	LSC; IGS; (atpH-atpI)
14	23	ATATTAA-TA-TAATAATATAAA-TA	3	38373	LSC; IGS; (psbZ-trnG-GCC)
15	23	AAATAAATATATATATAATATAT	6	48422	LSC; IGS; (rps4-trnT-UGU)
16	24	AAATAAATAT-ATATATAATATATA	4	48422	LSC; IGS; (rps4-trnT-UGU)
17	25	TAGAAATAAATAGATATTATAAAAA	2	32381	LSC; IGS; (trnE-UUC-trnT-GGU)
18	29	TTCCATAGATCTATGTAGTTCCAAAAAAG	1	16277	LSC; IGS; (atpI-rps2)
19	32	CATTGTTCAACTCTTTGACAACACGAAAAATC	1	112608	IRb; IGS; (rrn4.5-rrn5)
20	32	TTTTTCATGTTGTCAAAGAGTTGAACAATGGA	1	136333	IRa; IGS; (rrn5-rrn4.5)
21	33	TAAATTAATAATTTATTTTAATTATACTTAAAT	2	38060	LSC; IGS; (psbZ-trnG-GCC)
22	34	TATATAATGTATACAAAA-A-ATAGAAATAAATATA	4	48399	LSC; IGS; (rps4-trnT-UGU)
23	43	AAATAAAAATAAATAATAA-CTAAATAGAAATAAAATAATAACT	3	38192	LSC; IGS; (psbZ-trnG-GCC)
24	49	ATATACTAAATATAAATAATAACTAA-ATAATAACTAAATAGAAATAAAAATA-	4	38151	LSC; IGS; (psbZ-trnG-GCC)
G.armourianum D2-1
No	Size(bp)	Repeat sequence	Repeat number	Start position	Region
1	15	AATAATAACTATAAT	8	38103	LSC; IGS; (psbZ-trnG-GCC)
2	16	TTTATTTACTAGCGTG	3	45625	LSC; ycf3 intron
3	18	TATTGATGATAGTGACGA	5	95899	IRb; CDS; (ycf2)
4	18	ATCAATAGCGTCACTATC	5	152747	IRa; CDS; (ycf2)
5	19	TTATATAGATTATTATTTA	3	8278	LSC; IGS; (trnS-GCU-trnG-GCC)
6	19	AAGGCTTAAGTTATTACTC	2	123133	SSC; ndhA intron
7	20	TAACTTAAATTAAATAATAA	2	38093	LSC; IGS; (psbZ-trnG-GCC)
8	20	TTAGTATTAGATTAGTATTAG	2	104295	IRb; IGS; (rps7-trnV-GAC)
9	20	ACTAACTAATACTAATCTAAT	2	144399	IRa; IGS; (trnV-GAC-rps7)
10	21	TCTTTTTGTCCAAGTTACTTC	3	93465	LSC; IGS; (rps4-trnT-UGU)
11	21	AAAAAGAGAAGCAACTTGGAC	4	155206	IRa; CDS; (ycf2)
12	21	AAAAAGAGAAGCAACTTGGAC	3	155206	IRa; CDS; (ycf2)
13	23	TGCTTAACGTAGGAATCAATTTG	2	36855	LSC; IGS; (trnG-GCC-trnR-UCU)
14	23	AATAATATAAATATTATTAATTACT	3	38257	LSC; IGS; (psbZ-trnG-GCC)
15	23	ATAATATATAAAAATAATATATAAAT	4	48289	LSC; IGS; (rps4-trnT-UGU)
16	27	AATAATTAGTTCTAGTTATTATAATATA	2	49385	LSC; IGS; (trnT-UGU-trnL-UAA)
17	27	TTCTATTCTATTAGTATTAGATTAGTA	2	104258	IRb; IGS; (rps7-trnV-GAC)
18	27	AATACTAATCTAATACTAATAGAATAG	2	144426	IRa; IGS; (trnV-GAC-rps7)
19	32	CATTGTTCAACTCTTTGACAACACGAAAAATC	1	112496	IRb; IGS; (rrn4.5-rrn5)
20	32	TTTTTCATGTTGTCAAAGAGTTGAACAATGGA	1	136182	IRa; IGS; (rrn5-rrn4.5)
21	36	ATTAATTTTTTTATTTAACTTTAACTTAAATTAAAT	2	37982	LSC; IGS; (psbZ-trnG-GCC)
22	37	AATAATAAATATATATAATAATATTATAAGAATAATAT	2	38131	LSC; IGS; (psbZ-trnG-GCC)
23	43	TAAATAATAACTAAATAGAAATAATAATATATATAATAA	2	38069	LSC; IGS; (psbZ-trnG-GCC)
G.harkessii D2-2
No	Size(bp)	Repeat sequence	Repeat number	Start position	Region
1	16	TTTATTTACTAGCGTG	3	45643	LSC; IGS; (psbZ-trnG-GCC)
2	18	TATTGATGATA-T--CGA	5	95955	IRb; CDS; (ycf2)
3	18	ATCAATAGCGTCACTATC	5	152792	IRa; CDS; (ycf2)
4	19	TTATATAGATTATTATTTA	3	8272	LSC; IGS; (trnS-GCU-trnG-GCC)
5	20	TAACTTAAATTAAATAATAA	2	38020	LSC; IGS; (psbZ-trnG-GCC)
6	20	TTAGTATTAGATTAGTATTAG	2	104351	IRb; IGS; (rps12-trnV-GAC)
7	20	ACTAACTAATACTAATCTAAT	2	144444	IRa; IGS; (trnV-GAC-rps12)
8	21	TAATATATATTAGTATTAGAA	2	58236	LSC; IGS; (trnT-UGU-trnL-UAA)
9	21	TTATTTATATATTTTATTAAT-	3	58279	LSC; IGS; (atpB-rbcL)
10	21	TCTTTTTGTCCAAGTTACTTC	3	93521	IRb; CDS; (ycf2)
11	21	AAAAAG-GAAGTGAGTTAGAC	4	155251	IRa; CDS; (ycf2)
12	21	AAAAAG-GAAGTGAGTTAGAC	3	155251	IRa; CDS; (ycf2)
13	23	TGCTTAACGTAGGAATCAATTTG	2	36835	LSC; IGS; (psbC-trnS-UGA)
14	23	ATAATATATAAAAATAATATATAAAT	4	48308	LSC; ycf3 intron
15	27	AATAATTAGTTCTAGTTATTA-AATATA	2	49404	LSC; IGS; (rps4-trnT-UGU)
16	27	TTCTATTCTATTAGTATTAGATTAGTA	2	104314	IRb; IGS; (rps12-trnV-GAC)
17	27	AATACTAATCTAATACTAATAGAATAG	2	144471	IRa; IGS; (trnV-GAC-rps12)
18	32	CATTGTTCAACTCTTTGACAACACGAAAAATC	1	112558	IRb; IGS; (rrn4.5-rrn5)
19	32	TTTTTCATGTTGTCAAAGAGTTGAACAATGGA	1	136221	IRa; IGS; (rrn5-rrn4.5)
20	33	TAAATTATTAAATTAATAATTTATTTTAATTATACT	2	37958	LSC; IGS; (psbZ-trnG-GCC)
21	33	AAATTAATAATTTATTTTAATTATACTTAAATA	2	37967	LSC; IGS; (psbZ-trnG-GCC)
22	35	ATAATAATATAT-ATAATAATATTATAAGAATAAT	3	38113	LSC; IGS; (psbZ-trnG-GCC)
23	43	TAAATAATAAAAAATTCGAAATAGACTCAATATAAATAATAAC	2	38050	LSC; IGS; (psbZ-trnG-GCC)
G.davidsonii D3-d
No	Size(bp)	Repeat sequence	Repeat number	Start position	Region
1	11	ATATATTATT-	6	71860	LSC; IGS; (rpsl33-rps18)
2	15	AATATAAATAATAACT	8	38087	LSC; IGS; (psbZ-trnG-GCC)
3	16	TTTATTTACTAGCGTG	3	45616	LSC; ycf3 intron
4	18	TATTGATGATA-T--CGA	5	95873	IRb; CDS; (ycf2)
5	18	ATCAATAGCGTCACTATC	5	152735	IRa; CDS; (ycf2)
6	19	TTATATAGATTATTATTTA	3	8298	LSC; IGS; (trnS-GCU-trnG-GCC)
7	20	TAACTTAAATTAAATAATAA	2	38029	LSC; IGS; (psbZ-trnG-GCC)
8	20	TTTATATATTATTAATA-TTA	4	71857	LSC; IGS; (rpsl33-rps18)
9	20	TTTATATATTATTAATAT-TA	3	71857	LSC; IGS; (rpsl33-rps18)
10	20	TTAGTATTAGATTAGTATTAG	2	104269	IRb; IGS; (rps12-trnV-GAC)
11	20	ACTAACTAATACTAATCTAAT	2	144387	IRa; IGS; (trnV-GAC-rps12)
12	21	AATTTATTTATATATTTTATT	2	58218	LSC; IGS; (atpB-rbcL)
13	21	TCTTTTTGTCCAAGTTACTTC	3	93439	IRb; CDS; (ycf2)
14	21	AAAAAG-GAAGTGAGTTAGAC	4	155194	IRa; CDS; (ycf2)
15	21	AAAAAG-GAAGTGAGTTAGAC	3	155194	IRa; CDS; (ycf2)
16	22	TTTATATATTATTAATATTA	3	71857	LSC; IGS; (rpsl33-rps18)
17	22	TTTATATATTATT--A-ATATTA	4	71857	LSC; IGS; (rpsl33-rps18)
18	23	GATTAATTAACATACCTTTTTTG	2	70036	LSC; IGS; (petL-petG)
19	27	TTCTATTCTATTAGTATTAGATTAGTA	2	104232	IRb; IGS; (rps12-trnV-GAC)
20	27	AATACTAATCTAATACTAATAGAATAG	2	144414	IRa; IGS; (trnV-GAC-rps12)
21	29	TAGGAATAGCGTTTTGATATGATAATAAA	2	1734	LSC; IGS; (psbA-trnk-UUU)
22	31	AATTCGAAATTCTATTTAGAATAAATAGA	2	54020	LSC; IGS; (ndhC-trnV-UAC)
23	32	CATTGTTCAACTCTTTGACAACACGAAAAATC	1	112481	IRb; IGS; (rrn4.5-rrn5)
24	32	TTTTTCATGTTGTCAAAGAGTTGAACAATGGA	1	136159	IRa; IGS; (rrn5-rrn4.5)
25	33	ATTAAATTAATAATTTATTTTAATTATAC-TTAA	2	37967	LSC; IGS; (psbZ-trnG-GCC)
26	42	ATTAGTTATATATAACGCATATTTTCTTTATATATTATTAAT	2	71831	LSC; IGS; (rpsl33-rps18)
G.klotzschianum D3-k
No	Size(bp)	Repeat sequence	Repeat number	Start position	Region
1	15	AATATAAATAATAACT	8	38101	LSC; IGS; (psbZ-trnG-GCC)
2	16	TTTATTTACTAGCGTG	3	45630	LSC; ycf3 intron
3	19	TTATATAGATTATTATTTA	3	8300	LSC; IGS; (trnS-GCU-trnG-GCC)
4	20	TAACTTAAATTAAATAATAA	2	38043	LSC; IGS; (psbZ-trnG-GCC)
5	29	TAGGAATAGCGTTTTGATATGATAATAAA	2	1733	LSC; IGS; (psbA-trnk-UUU)
6	33	ATTAAATTAATAATTTATTTTAATTATAC-TTAA	2	37981	LSC; IGS; (psbZ-trnG-GCC)
G.aridum D4
No	Size(bp)	Repeat sequence	Repeat number	Start position	Region
1	11	ATTAGTATTAG	2	104384	IRb; IGS; (rps12-trnV-GAC)
2	11	ACTAA-CTAAT	6	144526	IRa; IGS; (trnV-GAC-rps12)
3	15	AATAATAACTA-AAT	8	38092	LSC; IGS; (psbZ-trnG-GCC)
4	16	TTTATTTACTAGCGTG	3	45633	LSC; ycf3 intron
5	18	AATATT-ATTAATTACTT	2	38255	LSC; IGS; (psbZ-trnG-GCC)
6	18	TATTGATGATA-T--CGA	6	96017	IRb; CDS; (ycf2)
7	18	ATCAATAGCGTCACTATC	5	152868	IRa; CDS; (ycf2)
8	19	TTATATAGATTATTATTTA	3	8276	LSC; IGS; (trnS-GCU-trnG-GCC)
9	19	ATAAAAATATATATAATAATAT	6	48278	LSC; IGS; (rps4-trnT-UGU)
10	20	TAACTTAAATTAAATAATAA	2	38028	LSC; IGS; (psbZ-trnG-GCC)
11	20	TTAGTATTAGATTAGTATTCTA-	3	104385	IRb; IGS; (rps12-trnV-GAC)
12	20	ACTAACTAATACTAATCTAAT	3	144526	IRa; IGS; (trnV-GAC-rps12)
13	21	TTATTTATATATTTTATTAAT-	2	58328	LSC; IGS; (atpB-rbcL)
14	21	TCTTTTTGTCCAAGTTACTTC	5	93583	IRb; CDS; (ycf2)
15	21	AAAAAG-GAAGTGAGTTAGAC	4	155327	IRa; CDS; (ycf2)
16	21	AAAAAG-GAAGTGAGTTAGAC	3	155327	IRa; CDS; (ycf2)
17	23	GATTAATTAACATACCTTTTTTG	3	70194	LSC; IGS; (petG-trnW-CCA)
18	27	AATAATTAGTTCTAGTTATTA-AATATA	3	49470	LSC; IGS; (trnT-UGU-trnL-UAA)
19	29	GAATAAAATATATATAATATATAAATAAATT	2	48428	LSC; IGS; (rps4-trnT-UGU)
20	32	CATTGTTCAACTCTTTGACAACACGAAAAATC	1	112614	IRb; IGS; (rrn4.5-rrn5)
21	32	TTTTTCATGTTGTCAAAGAGTTGAACAATGGA	1	136303	IRa; IGS; (rrn5-rrn4.5)
22	33	ATTAAATTAATAATTTATTTTAATTATACTTAA	2	37972	LSC; IGS; (psbZ-trnG-GCC)
23	37	AATAAT-AATATATATAATAATATTATAAGAATAATAT	2	38120	LSC; IGS; (psbZ-trnG-GCC)
24	76	ATAGAAATAAAA-ATATATATAATAATATATAAAAATAATATATAAATATAAAAATAACTAAAAT	2	48272	LSC; IGS; (rps4-trnT-UGU)
G.raimondii D5
No	Size(bp)	Repeat sequence	Repeat number	Start position	Region
1	15	AATAATAACTA-AAT	8	38104	LSC; IGS; (psbZ-trnG-GCC)
2	16	TTTATTTACTAGCGTG	3	45622	LSC; ycf3 intron
3	18	TATTGATGATA-T--CGA	5	95951	IRb; CDS; (ycf2)
4	18	ATCAATAGCGTCACTATC	5	152772	IRa; CDS; (ycf2)
5	19	TTATATAGATTATTATTTA	3	8283	LSC; IGS; (trnS-GCU-trnG-GCC)
6	20	TTAGTATTAGATTAGTATTAG	2	104347	IRb; IGS; (rps12-trnV-GAC)
7	20	ACTAACTAATACTAATCTAAT	2	144424	IRa; IGS; (trnV-GAC-rps12)
8	21	AATTTATTTATCTATTTTATT	2	58267	LSC; IGS; (atpB-rbcL)
9	21	TCTTTTTGTCCAAGTTACTTC	3	93517	IRb; CDS; (ycf2)
10	21	AAAAAG-GAAGTGAGTTAGAC	4	155231	IRa; CDS; (ycf2)
11	21	AAAAAG-GAAGTGAGTTAGAC	3	155231	IRa; CDS; (ycf2)
12	23	GATTAATTAACATACCTTTTTTG	2	70132	LSC; IGS; (petG-trnW-CCA)
13	27	AATAATTAGTTCTAGTTATTA-AATATA	2	49384	LSC; IGS; (trnT-UGU-trnL-UAA)
14	27	TTCTATTCTATTAGTATTAGATTAGTA	2	104310	IRb; IGS; (rps12-trnV-GAC)
15	27	AATACTAATCTAATACTAATAGAATAG	2	144451	IRa; IGS; (trnV-GAC-rps12)
16	32	CATTGTTCAACTCTTTGACAACACGAAAAATC	1	112554	IRb; IGS; (rrn4.5-rrn5)
17	32	TTTTTCATGTTGTCAAAGAGTTGAACAATGGA	1	136201	IRa; IGS; (rrn5-rrn4.5)
18	33	ATTAAATTAATAATTTATTTTAATTATACTTAA	2	37984	LSC; IGS; (psbZ-trnG-GCC)
19	36	TTATATATATATTCTAATATATATTAGTATTAGAAT	2	58198	LSC; IGS; (atpB-rbcL)
20	37	AATAAT-AATATATATAATAATATTATAAGAATAATAT	2	38132	LSC; IGS; (psbZ-trnG-GCC)
21	57	AATTTATTTATCTATTCTAATATATATTAGTATTAGAAT-TTAT-TTATCTATT-TTATT	2	58231	LSC; IGS; (atpB-rbcL)
G.gossypioides D6
No	Size(bp)	Repeat sequence	Repeat number	Start position	Region
1	15	AATA-ATAATAT-AT	6	38150	LSC; IGS; (psbZ-trnG-GCC)
2	16	TTTATTTACTAGCGTG	3	45641	LSC; ycf3 intron
3	18	TATTGATGATA-T--CGA	5	96035	IRb; CDS; (ycf2)
4	18	ATCAATAGCGTCACTATC	5	152635	IRa; CDS; (ycf2)
5	19	TATAGATTATTATTTATCTA	2	8305	LSC; IGS; (trnS-GCU-trnG-GCC)
6	20	TAACTTAAATTAAATAATAA	2	38058	LSC; IGS; (psbZ-trnG-GCC)
7	20	TTAGTATTAGATTAGTATTAG	2	104426	IRb; IGS; (rps12-trnV-GAC)
8	20	ACTAACTAATACTAATCTAAT	2	144292	IRa; IGS; (trnV-GAC-rps12)
9	21	GAAAGAAGGGGGAAAGGGGGG	2	49997	LSC; IGS; (trnT-UGU-trnL-UAA)
10	21	GGGGGAAAGGAGGGAGAAA	2	50014	LSC; IGS; (trnT-UGU-trnL-UAA)
11	21	AATTTATTTATCTATTTTATT	2	58315	LSC; IGS; (atpB-rbcL)
12	21	TATTTATATATATTTAAATTATA	2	72057	LSC; IGS; (rpsl33-rps18)
13	21	TATATATTTAAATTATATATT	2	72063	LSC; IGS; (rpsl33-rps18)
14	21	TCTTTTTGTCCAAGTTACTTC	3	93601	IRb; CDS; (ycf2)
15	21	AAAAAG-GAAGTGAGTTAGAC	4	155094	IRa; CDS; (ycf2)
16	21	AAAAAG-GAAGTGAGTTAGAC	3	155094	IRa; CDS; (ycf2)
17	23	GATTAATTAACATACCTTTTTTG	2	70182	LSC; IGS; (petG-trnW-CCA)
18	25	ATTTTTTTATTGCTCCTTTTCAATC	2	131937	SSC; IGS; (rpl32-ndhF)
19	27	TTCTATTCTATTAGTATTAGATTAGTA	2	104389	IRb; IGS; (rps12-trnV-GAC)
20	27	AATACTAATCTAATACTAATAGAATAG	2	144319	IRa; IGS; (trnV-GAC-rps12)
21	32	CATTGTTCAACTCTTTGACAACACGAAAAATC	1	112633	IRb; IGS; (rrn4.5-rrn5)
22	32	TTTTTCATGTTGTCAAAGAGTTGAACAATGGA	1	136069	IRa; IGS; (rrn5-rrn4.5)
23	35	ATAATAATATATATAATAATATTATAAAGAATAAT	2	38151	LSC; IGS; (psbZ-trnG-GCC)
24	36	TTATATATATATTCTAATATATATTAGTATTAGAAT	2	58246	LSC; IGS; (atpB-rbcL)
25	57	AATTTATTTATCTATTCTAATATATATTAGTATTAGAAT-TTAT-TTATCTATT-TTATT	2	58279	LSC; IGS; (atpB-rbcL)
G.lobatum D7
No	Size(bp)	Repeat sequence	Repeat number	Start position	Region
1	19	TTATATAGATTATTATTTA	3	8268	LSC; IGS; (trnS-GCU-trnG-GCC)
2	33	ATTAAATTAATAATTTATTTTAATTATACTTAA	2	37957	LSC; IGS; (psbZ-trnG-GCC)
3	20	TAACTTAAATTAAATAATAA	2	38013	LSC; IGS; (psbZ-trnG-GCC)
4	15	AATAATAACTA-AAT	8	38077	LSC; IGS; (psbZ-trnG-GCC)
5	37	AATAAT-AATATATATAATAATATTATAAGAATAATAT	2	38105	LSC; IGS; (psbZ-trnG-GCC)
6	18	AATATT-ATTAATTACTT	2	38240	LSC; IGS; (psbZ-trnG-GCC)
7	16	TTTATTTACTAGCGTG	3	45618	LSC; ycf3 intron
8	29	AATAGATATA-TATAATATATAAATAAATTG	2	48343	LSC; IGS; (rps4-trnT-UGU)
9	27	AATAATTAGTTCTAGTTATTA-AATATA	2	49366	LSC; IGS; (trnT-UGU-trnL-UAA)
10	39	TATTATATATATATTCTAATATATATTAGTATTAGAATT	2	58193	LSC; IGS; (atpB-rbcL)
11	69	CAGTATCGAATACTGGTAATAATATCAGCAAAAGAACGTTCTCCTGTGCTTCCAGACTATGACCG	2	68842	LSC; CDS; psbE
12	23	GATTAATTAACATACCTTTTTTG	2	70205	LSC; IGS; (petG-trnW-CCA)
13	21	TCTTTTTGTCCAAGTTACTTC	3	93606	IRb; CDS; (ycf2)
14	18	TATTGATGATA-T--CGA	5	96040	IRb; CDS; (ycf2)
15	11	ATTAGTATTAG	6	104407	IRb; IGS; (rps12-trnV-GAC)
16	20	TTAGTATTAGATTAGTATTCTA-	3	104408	IRb; IGS; (rps12-trnV-GAC)
17	32	CATTGTTCAACTCTTTGACAACACGAAAAATC	1	112637	IRb; IGS; (rrn4.5-rrn5)
18	72	TTATATATTA-ATATTCTATTTATTTTATAGATTTTCATTTTTTTTTTTTTTAGAATATTAAAAA	2	134499	SSC; IGS; (ndhF-trnN-GUU)
19	32	TTTTTCATGTTGTCAAAGAGTTGAACAATGGA	1	136321	IRa; IGS; (rrn5-rrn4.5)
20	20	ACTAACTAATACTAATCTAAT	3	144544	IRa; IGS; (trnV-GAC-rps12)
21	11	ACTAA-CTAAT	6	144544	IRa; IGS; (trnV-GAC-rps12)
22	18	ATCAATAGCGTCACTATC	5	152886	IRa; CDS; (ycf2)
23	21	AAAAAG-GAAGTGAGTTAGAC	4	155345	IRa; CDS; (ycf2)
24	21	AAAAAG-GAAGTGAGTTAGAC	3	155345	IRa; CDS; (ycf2)
G.trilobum D8
No	Size(bp)	Repeat sequence	Repeat number	Start position	Region
1	15	AATATAAATAATAACT	7	38152	LSC; IGS; (psbZ-trnG-GCC)
2	16	TTTATTTACTAGCGTG	3	45663	LSC; ycf3 intron
3	18	TATTGATGATAGTGACGA	5	95963	IRb; CDS; (ycf2)
4	18	ATCAATAGCGTCACTATC	5	152823	IRa; CDS; (ycf2)
5	20	TAACTTAAATTAAATAATAA	2	38094	LSC; IGS; (psbZ-trnG-GCC)
6	20	TTAGTATTAGATTAGTATTAG	2	104359	IRb; IGS; (rps12-trnV-GAC)
7	20	ACTAACTAATACTAATCTAAT	2	144475	IRa; IGS; (trnV-GAC-rps12)
8	21	TCTTTTTGTCCAAGTTACTTC	3	93529	IRb; CDS; (ycf2)
9	21	AAAAAGAGAAGCAACTTGGAC	4	155282	IRa; CDS; (ycf2)
10	21	AAAAAGAGAAGCAACTTGGAC	3	155282	IRa; CDS; (ycf2)
11	23	ATTATTATTTATCTATATAGAGT	3	8269	LSC; IGS; (trnS-GCU-trnG-GCC)
12	23	TATATAGATTATTATTTATC	4	8262	LSC; IGS; (trnS-GCU-trnG-GCC)
13	23	TGCTTAACGTAGGAATCAATTTG	2	36908	LSC; IGS; (psbC-trnS-UGA)
14	23	GATTAATTAACATACCTTTTTTG	2	70138	LSC; IGS; (petG-trnW-CCA)
15	27	AATAATGAGTTCTAGCTATTATACTATA	2	49454	LSC; IGS; (trnT-UGU-trnL-UAA)
16	27	TTCTATTCTATTAGTATTAGATTAGTA	2	104322	IRb; IGS; (rps12-trnV-GAC)
17	27	AATACTAATCTAATACTAATAGAATAG	2	144502	IRa; IGS; (trnV-GAC-rps12)
18	32	TATGTAGTAATCCAAAAAATAATTCTATTTATCT	2	16234	LSC; IGS; (atpI-rps2)
19	32	CATTGTTCAACTCTTTGACAACACGAAAAATC	1	112571	IRb; IGS; (rrn4.5-rrn5)
20	32	TTTTTCATGTTGTCAAAGAGTTGAACAATGGA	1	136247	IRa; IGS; (rrn5-rrn4.5)
21	33	ATTAAATTAATAATTTATTTTAATTATACTTAA	2	38038	LSC; IGS; (psbZ-trnG-GCC)
22	37	AATAATAAATATATATAATAATATTATAAGAATAATAT	2	38175	LSC; IGS; (psbZ-trnG-GCC)
23	40	ATATAGATTTCATTTATATCGATTCGATTTAATAGATTTA	2	49181	LSC; IGS; (trnT-UGU-trnL-UAA)
G.laxum D9
No	Size(bp)	Repeat sequence	Repeat number	Start position	Region
1	11	ATTAGTATTAG	6	104198	IRb; IGS; (rps12-trnV-GAC)
2	11	ACTAA-CTAAT	6	144264	IRa; IGS; (trnV-GAC-rps12)
3	16	TTTATTTACTAGCGTG	3	45660	LSC; ycf3 intron
4	18	TATTGATGATA-T--CGA	5	95831	IRb; IGS; (rps12-trnV-GAC)
5	18	ATCAATAGCGTCACTATC	5	152606	IRa; CDS; (ycf2)
6	19	TTATATAGATTATTATTTA	3	8286	LSC; IGS; (trnS-GCU-trnG-GCC)
7	20	TAACTTAAATTAAATAATAA	2	38033	LSC; IGS; (psbZ-trnG-GCC)
8	20	TTAGTATTAGATTAGTATTCTA-	3	104199	IRb; IGS; (rps12-trnV-GAC)
9	20	ACTAACTAATACTAATCTAAT	3	144264	IRa; IGS; (trnV-GAC-rps12)
10	21	TCTTTTTGTCCAAGTTACTTC	3	93397	IRb; IGS; (rps12-trnV-GAC)
11	21	AAAAAG-GAAGTGAGTTAGAC	4	155065	IRa; CDS; (ycf2)
12	21	AAAAAG-GAAGTGAGTTAGAC	3	155065	IRa; CDS; (ycf2)
13	23	GATTAATTAACATACCTTTTTTG	2	70012	LSC; IGS; (petG-trnW-CCA)
14	27	AATAATTAGTTCTAGTTATTA-AATATA	2	49421	LSC; IGS; (trnT-UGU-trnL-UAA)
15	29	AATAGATATA-TATAATATATAAATAAATTG	2	48385	LSC; IGS; (rps4-trnT-UGU)
16	32	CATTGTTCAACTCTTTGACAACACGAAAAATC	1	112428	IRb; IGS; (rrn4.5-rrn5)
17	32	TTTTTCATGTTGTCAAAGAGTTGAACAATGGA	1	136041	IRa; IGS; (rrn5-rrn4.5)
18	33	TAAATTATTAAATTAATAATTTATTTTAATTATACT	2	37971	LSC; IGS; (psbZ-trnG-GCC)
19	33	AAATTAATAATTTATTTTAATTATACTTAAATA	2	37980	LSC; IGS; (psbZ-trnG-GCC)
20	34	AATATTAATTCTATTATATATTTATCTATTCTATT	2	58147	LSC; IGS; (atpB-rbcL)
21	35	ATAATAATATAT-ATAATAATATTATAAGAATAAT	3	38126	LSC; IGS; (psbZ-trnG-GCC)
22	43	TAAATAATAAAAAATTCGAAATAGACTCAATATAAATAATAAC	2	38063	LSC; IGS; (psbZ-trnG-GCC)
G.turneri D10
No	Size(bp)	Repeat sequence	Repeat number	Start position	Region
1	16	TTTATTTACTAGCGTG	3	45567	LSC; ycf3 intron
2	18	TATTGATGATA-T--CGA	5	95767	IRb; CDS; (ycf2)
3	18	ATCAATAGCGTCACTATC	5	152481	IRa; CDS; (ycf2)
4	19	TTATATAGATTATTATTTA	3	8228	LSC; IGS; (trnS-GCU-trnG-GCC)
5	20	TAACTTAAATTAAATAATAA	2	37944	LSC; IGS; (psbZ-trnG-GCC)
6	20	TTAGTATTAGATTAGTATTAG	2	104164	IRb; IGS; (rps12-trnV-GAC)
7	20	ACTAACTAATACTAATCTAAT	2	144131	IRa; IGS; (trnV-GAC-rps12)
8	21	TCTTTTTGTCCAAGTTACTTC	3	93333	IRb; CDS; (ycf2)
9	21	AAAAAG-GAAGTGAGTTAGAC	4	154940	IRa; CDS; (ycf2)
10	21	AAAAAG-GAAGTGAGTTAGAC	3	154940	IRa; CDS; (ycf2)
11	23	TGCTTAACGTAGGAATCAATTTG	2	36759	LSC; IGS; (psbC-trnS-UGA)
12	23	ATAATATATAAAAATAATATATAAAT	4	48233	LSC; IGS; (rps4-trnT-UGU)
13	27	AATAATTAGTTCTAGTTATTA-AATATA	2	49329	LSC; IGS; (trnT-UGU-trnL-UAA)
14	27	TTCTATTCTATTAGTATTAGATTAGTA	2	104127	IRb; IGS; (rps12-trnV-GAC)
15	27	AATACTAATCTAATACTAATAGAATAG	2	144158	IRa; IGS; (trnV-GAC-rps12)
16	32	CATTGTTCAACTCTTTGACAACACGAAAAATC	1	112371	IRb; IGS; (rrn4.5-rrn5)
17	32	TTTTTCATGTTGTCAAAGAGTTGAACAATGGA	1	135908	IRa; IGS; (rrn5-rrn4.5)
18	33	TAAATTATTAAATTAATAATTTATTTTAATTATACT	2	37882	LSC; IGS; (psbZ-trnG-GCC)
19	33	AAATTAATAATTTATTTTAATTATACTTAAATA	2	37891	LSC; IGS; (psbZ-trnG-GCC)
20	35	ATAATAATATAT-ATAATAATATTATAAGAATAAT	3	38037	LSC; IGS; (psbZ-trnG-GCC)
21	43	TAAATAATAAAAAATTCGAAATAGACTCAATATAAATAATAAC	2	37974	LSC; IGS; (psbZ-trnG-GCC)
G.schwendimanii D11
No	Size(bp)	Repeat sequence	Repeat number	Start position	Region
1	19	TTATATAGATTATTATTTA	3	8291	LSC; IGS; (trnS-GCU-trnG-GCC)
2	33	ATTAAATTAATAATTTATTTTAATTATACTTAA	2	37987	LSC; IGS; (psbZ-trnG-GCC)
3	20	TAACTTAAATTAAATAATAA	2	38043	LSC; IGS; (psbZ-trnG-GCC)
4	15	AATAATAACTA-AAT	8	38107	LSC; IGS; (psbZ-trnG-GCC)
5	37	AATAAT-AATATATATAATAATATTATAAGAATAATAT	2	38135	LSC; IGS; (psbZ-trnG-GCC)
6	18	AATATT-ATTAATTACTT	2	38270	LSC; IGS; (psbZ-trnG-GCC)
7	16	TTTATTTACTAGCGTG	3	45648	LSC; ycf3 intron
8	29	AATAGATATA-TATAATATATAAATAAATTG	2	48373	LSC; IGS; (rps4-trnT-UGU)
9	27	AATAATTAGTTCTAGTTATTA-AATATA	2	49396	LSC; IGS; (trnT-UGU-trnL-UAA)
10	37	TTATATATATATTCTAAT-ATATATTAGTATTAGAAT	2	58218	LSC; IGS; (atpB-rbcL)
11	21	TTATTTATATATTTTATTAAT-	3	58291	LSC; IGS; (atpB-rbcL)
12	57	AATTTATTTATATATTTTAATAATATATTAGTATTAGAAT-TTAT-TTATATATT-TTATT	2	58251	LSC; IGS; (atpB-rbcL)
13	20	TGGGCCTTTATCCTTTTTTT	2	63667	LSC; CDS; (ycf4)
14	23	GATTAATTAACATACCTTTTTTG	2	70177	LSC; IGS; (petG-trnW-CCA)
15	21	TCTTTTTGTCCAAGTTACTTC	3	93573	IRb; CDS; (ycf2)
16	18	TATTGATGATA-T--CGA	5	96007	IRb; CDS; (ycf2)
17	11	ATTAGTATTAG	6	104374	IRb; IGS; (rps12-trnV-GAC)
18	20	TTAGTATTAGATTAGTATTCTA-	3	104375	IRb; IGS; (rps12-trnV-GAC)
19	32	CATTGTTCAACTCTTTGACAACACGAAAAATC	1	112605	IRb; IGS; (rrn4.5-rrn5)
20	90	TATGCAATTTAT-ATAT-TAATATTCTATTTATTTTATAGATTTTCATTTTTTTTTTTTTTAGAA	2	134465	SSC; IGS; (ndhF-trnN-GUU)
21	32	TTTTTCATGTTGTCAAAGAGTTGAACAATGGA	1	136313	IRa; IGS; (rrn5-rrn4.5)
22	20	ACTAACTAATACTAATCTAAT	3	144537	IRa; IGS; (trnV-GAC-rps12)
23	11	ACTAA-CTAAT	6	144537	IRa; IGS; (trnV-GAC-rps12)
24	18	ATCAATAGCGTCACTATC	5	152879	IRa; CDS; (ycf2)
25	21	AAAAAG-GAAGTGAGTTAGAC	4	155338	IRa; CDS; (ycf2)
26	21	AAAAAG-GAAGTGAGTTAGAC	3	155338	IRa; CDS; (ycf2)
G.longicalyx F1
No	Size(bp)	Repeat sequence	Repeat number	Start position	Region
1	15	AATATATATAATA-AT	6	38238	LSC; IGS; (psbZ-trnG-GCC)
2	16	TTATTTATATTCTATT	4	9783	LSC; trnG-GCC intron
3	16	TTTATTTACTAGCGTG	3	45737	LSC; ycf3 intron
4	18	TATTGATGATA-T--CGA	3	95912	IRb; CDS; (ycf2)
5	18	ATCAATAGCGTCACTATC	5	152904	IRa; CDS; (ycf2)
6	20	ATATAATA-AT-AATATATAA	7	38243	LSC; IGS; (psbZ-trnG-GCC)
7	20	TTAGTATTAGATTAGTATTAG	2	104314	IRb; IGS; (rps12-trnV-GAC)
8	20	ACTAACTAATACTAATCTAAT	2	144550	IRa; IGS; (trnV-GAC-rps12)
9	21	TCTTTTTGTCCAAGTTACTTC	2	93478	IRb; CDS; (ycf2)
10	21	AAAAAG-GAAGTGAGTTAGAC	4	155363	IRa; CDS; (ycf2)
11	21	AAAAAG-GAAGTGAGTTAGAC	3	155363	IRa; CDS; (ycf2)
12	23	GTTCGTATATAACTAGTCAATAT	2	14509	LSC; IGS; (atpH-atpI)
13	25	TAGAAATAAATAGATATTAGAAAAA	2	32407	LSC; IGS; (trnE-UUC-trnT-GGU)
14	27	AATAATTAGTTCTAGTTATTA-AATATA	2	49509	LSC; IGS; (trnT-UGU-trnL-UAA)
15	27	TTCTATTCTATTAGTATTAGATTAGTA	5	104277	IRb; IGS; (rps12-trnV-GAC)
16	27	AATACTAATCTAATACTAATAGAATAG	2	144577	IRa; IGS; (trnV-GAC-rps12)
17	29	TAGGAATAGCGTTTTGATATGATAATAAA	2	1734	LSC; IGS; (psbA-trnk-UUU)
18	29	TTCCATAGATCTATGTAGTTCCAAAAAAG	2	16286	LSC; IGS; (atpI-rps2)
19	29	AATATATATAAT--AATAATATATAAAAAT	2	48397	LSC; IGS; (rps4-trnT-UGU)
20	30	AATAAA-AATATATATAATA-ATAATAT-AT	3	38232	LSC; IGS; (psbZ-trnG-GCC)
21	31	ATTAAATTAATAATTTATTTTAATTATACTTAA	3	38104	LSC; IGS; (psbZ-trnG-GCC)
22	32	AATAA-AAAT-ATATATAATA-ATAATAT	3	38232	LSC; IGS; (psbZ-trnG-GCC)
23	32	CATTGTTCAACTCTTTGACAACACGAAAAATC	1	112558	IRb; IGS; (rrn4.5-rrn5)
24	32	TTTTTCATGTTGTCAAAGAGTTGAACAATGGA	1	136290	IRa; IGS; (rrn5-rrn4.5)
25	33	TAAATTATTAAATTAATAATTTATTTTAATTATACT	2	38098	LSC; IGS; (psbZ-trnG-GCC)
26	51	AATATAAATAATAACTAAATAATAACTAAATAGAAATAAAAATATAT	2	38198	LSC; IGS; (psbZ-trnG-GCC)
G.bickii G1
No	Size(bp)	Repeat sequence	Repeat number	Start position	Region
1	16	TTTATTTACTAGCGTG	3	45207	LSC; ycf3 intron
2	18	TATTGATGATA-T--CGA	5	95323	IRb; CDS; (ycf2)
3	18	ATCAATAGCGTCACTATC	5	152080	IRa; CDS; (ycf2)
4	20	TTAGTATTAGATTAGTATTAG	2	103698	IRb; IGS; (rps12-trnV-GAC)
5	20	ACTAACTAATACTAATCTAAT	2	143753	IRa; IGS; (trnV-GAC-rps12)
6	21	TCTTTTTGTCCAAGTTACTTC	3	92889	IRb; CDS; (ycf2)
7	21	AAAAAG-GAAGTGAGTTAGAC	4	154539	IRa; CDS; (ycf2)
8	21	AAAAAG-GAAGTGAGTTAGAC	3	154539	IRa; CDS; (ycf2)
9	22	ATATT-TTCTTTATATATTATT	3	71366	LSC; IGS; (rpsl33-rps18)
10	22	TATTATTATATTATTTAATTATT-	3	129982	SSC; IGS; (trnL-UAG-rpl32)
11	24	TATTTATATATTTTATTTATAATA	2	57701	LSC; IGS; (atpB-rbcL)
12	24	TATTTATATATTTTATTTATAATA	2	57701	LSC; IGS; (atpB-rbcL)
13	27	AATAATTAGTTCTAGTTATTA-AATATA	2	48928	LSC; IGS; (trnT-UGU-trnL-UAA)
14	29	TAGGAATAGCGTTTTGATATGATAATAAA	2	1745	LSC; IGS; (psbA-trnk-UUU)
15	31	TTAGAAATAAATAGATATTATAAAAAGAAAC	2	31968	LSC; IGS; (trnE-UUC-trnT-GGU)
16	32	CATTGTTCAACTCTTTGACAACACGAAAAATC	1	111900	IRb; IGS; (rrn4.5-rrn5)
17	32	TTTTTCATGTTGTCAAAGAGTTGAACAATGGA	1	135535	IRa; IGS; (rrn5-rrn4.5)
18	33	ATAAAAATATATATAATAATATATAAAAAAAAT	3	47860	LSC; IGS; (rps4-trnT-UGU)
19	37	ATATATTTATCT-ATTCTA-TTATATA-TATATTCTA	3	57611	LSC; IGS; (atpB-rbcL)
G.australe G2
No	Size(bp)	Repeat sequence	Repeat number	Start position	Region
1	11	TTTATATATTA	11	71390	LSC; IGS; (rpsl33-rps18)
2	16	TTTATTTACTAGCGTG	3	45150	LSC; ycf3 intron
3	16	ATATATTTAAATTTAT	7	71426	LSC; IGS; (rpsl33-rps18)
4	18	TATTGATGATA-T--CGA	5	95469	IRb; CDS; (ycf2)
5	18	ATCAATAGCGTCACTATC	5	152240	IRa; CDS; (ycf2)
6	20	TTAGTATTAGATTAGTATTAG	2	103834	IRb; IGS; (rps12-trnV-GAC)
7	20	ACTAACTAATACTAATCTAAT	2	143923	IRa; IGS; (trnV-GAC-rps12)
8	21	TCTTATTTCTTATTATTGAGC	2	57584	LSC; IGS; (atpB-rbcL)
9	21	TATTACTTATTCTTATTATTTAC	2	70869	LSC; IGS; (psaJ-rpl33)
10	21	TCTTTTTGTCCAAGTTACTTC	3	93035	IRb; CDS; (ycf2)
11	21	AAAAAG-GAAGTGAGTTAGAC	4	154699	IRa; CDS; (ycf2)
12	21	AAAAAG-GAAGTGAGTTAGAC	3	154699	IRa; CDS; (ycf2)
13	24	TATGATCATCGATCATAGAAATAA	2	38408	LSC; IGS; (trnfM-CAU-rps14)
14	24	TATATATTATTATATTATTATTTA	7	71392	LSC; IGS; (rpsl33-rps18)
15	24	ATATTTAAATAATTATATATTTAA	2	71517	LSC; IGS; (rpsl33-rps18)
16	25	TTATATATTATTATATTATTATTTATATA	5	71391	LSC; IGS; (rpsl33-rps18)
17	25	ATTTTATGCAATTTAAATATTAATA	2	133938	SSC; IGS; (rpl32-ndhF)
18	29	TAGGAATAGCGTTTTGATATGATAATAAA	2	1740	LSC; IGS; (psbA-trnk-UUU)
19	29	TATATA-TT-ATTAATATATTTAAATTTA	4	71414	LSC; IGS; (rpsl33-rps18)
20	29	ATATATTTAAATTTATATATATTTTATTT	5	71426	LSC; IGS; (rpsl33-rps18)
21	32	CATTGTTCAACTCTTTGACAACACGAAAAATC	1	112036	IRb; IGS; (rrn4.5-rrn5)
22	32	TTTTTCATGTTGTCAAAGAGTTGAACAATGGA	1	135705	IRa; IGS; (rrn5-rrn4.5)
23	34	ATATATAAAAAAATAGATTTAATTTAATATATAA	2	47859	LSC; IGS; (atpB-rbcL)
24	50	TATTTATCTATTCTA-TTAT-ATATATTCTAATA-TATATTAGTATTAGAATT	1	57681	LSC; IGS; (atpB-rbcL)
25	60	ATATTTTCTTTATATATTATTATATTATTATTTATATATTATTAATATATTTAAATTTATAT	3	71382	LSC; IGS; (rpsl33-rps18)
26	60	TTATATATTATTAATATATTTAAATTTATATATATTTTATTTATATATTATTAATATTAT	3	71413	LSC; IGS; (rpsl33-rps18)
G.populifolium K2
No	Size(bp)	Repeat sequence	Repeat number	Start position	Region
1	16	TTTATTTACTAGCGTG	3	45143	LSC; ycf3 intron
2	18	TATTGATGATA-T--CGA	5	95453	IRb; CDS; (ycf2)
3	18	ATCAATAGCGTCACTATC	5	152096	IRa; CDS; (ycf2)
4	20	TTTATATATTATTATATTATTA	4	71377	LSC; IGS; (rpsl33-rps18)
5	20	TTTATATATTA-TTATATTATTA	5	71377	LSC; IGS; (rpsl33-rps18)
6	20	TTAGTATTAGATTAGTATTAG	2	103818	IRb; IGS; (rps12-trnV-GAC)
7	20	ACTAACTAATACTAATCTAAT	2	143779	IRa; IGS; (trnV-GAC-rps12)
8	21	TCTTATTTCTTATTATTGAGC	2	57541	LSC; IGS; (atpB-rbcL)
9	21	TATTACTTATTCTTATTATTTAC	2	70858	LSC; IGS; (psaJ-rpl33)
10	21	TCTTTTTGTCCAAGTTACTTC	3	93019	IRb; CDS; (ycf2)
11	21	AAAAAG-GAAGTGAGTTAGAC	4	154555	IRa; CDS; (ycf2)
12	21	AAAAAG-GAAGTGAGTTAGAC	3	154555	IRa; CDS; (ycf2)
13	24	TATGATCATCGATCATAGAAATAA	2	38388	LSC; IGS; (trnfM-CAU-rps14)
14	24	TTTAAATAATTATATATTTAAATG	2	71477	LSC; IGS; (rpsl33-rps18)
15	25	TAATTTTATGCAATTTAAATATTAA	2	133801	SSC; IGS; (ndhF-trnN-GUU)
16	29	TAGGAATAGCGTTTTGATATGATAATAAA	2	1744	LSC; IGS; (psbA-trnk-UUU)
17	31	TTTATATATTATTATATTATTATTTATATA	4	71377	LSC; IGS; (rpsl33-rps18)
18	32	CATTGTTCAACTCTTTGACAACACGAAAAATC	1	112020	IRb; IGS; (rrn4.5-rrn5)
19	32	TTTTTCATGTTGTCAAAGAGTTGAACAATGGA	1	135561	IRa; IGS; (rrn5-rrn4.5)
20	33	ATATATATAAAAAAATAG-ATTTAATATATAAAT	2	47854	LSC; IGS; (rps4-trnT-UGU)
21	39	AAATA-AAAATATATATAATAATATATAAAAAAAAATATA-T	2	47795	LSC; IGS; (rps4-trnT-UGU)
22	39	TATATATTATTATATTATTATTTATATATTAT-TA-ATATTATT	2	71379	LSC; IGS; (rpsl33-rps18)
23	40	ATAAAAATATATATAATAATATATAAAAAAAAATATATAAAT	2	47797	LSC; IGS; (rps4-trnT-UGU)
24	50	TATTTATCTATTCTA-TTAT-ATATATTCTAATA-TATATTAGTATTAGAATT	1	57638	LSC; IGS; (atpB-rbcL)
25	52	AGAAAGGGGGAAGGAGGGACATCCTAATGAGATCCTAATCTCAATACACAAA	2	49507	LSC; IGS; (trnT-UGU-trnL-UAA)
G.stocksii E1
No	Size(bp)	Repeat sequence	Repeat number	Start position	Region
1	11	ATTAGTATTAG	6	103447	IRb; IGS; (rps12-trnV-GAC)
2	11	ACTAA-CTAAT	6	143411	IRa; IGS; (trnV-GAC-rps12)
3	18	TATTGATGATA-T--CGA	5	95086	IRb; CDS; (ycf2)
4	18	ATCAATAGCGTCACTATC	5	151747	IRa; CDS; (ycf2)
5	20	TTAGTATTAGATTAGTATTCTA-	3	103448	IRb; IGS; (rps12-trnV-GAC)
6	20	ACTAACTAATACTAATCTAAT	3	143411	IRa; IGS; (trnV-GAC-rps12)
7	21	TCTTTTTGTCCAAGTTACTTC	3	92652	IRb; CDS; (ycf2)
8	21	AAAAAG-GAAGTGAGTTAGAC	4	154206	IRa; CDS; (ycf2)
9	21	AAAAAG-GAAGTGAGTTAGAC	3	154206	IRa; CDS; (ycf2)
10	22	CAATTCATAAAAACAAAGCTTT	2	69058	LSC; IGS; (petL-petG)
11	29	TAGGAATAGCGTTTTGATATGATAATAAA	2	1753	LSC; IGS; (psbA-trnk-UUU)
12	33	TATTTATTTTATGTATTAATTTTTTTGGTAATTTCCTA	2	133356	SSC; CDS; (ndhF)
13	37	AAATAATA-ACTAAATAGAAATAA-A-AAATAATATATAA	2	37823	LSC; IGS; (psbZ-trnG-GCC)
G.somalense E2
No	Size(bp)	Repeat sequence	Repeat number	Start position	Region
1	11	ATTAGTATTAG	6	103447	IRb; IGS; (rps12-trnV-GAC)
2	11	ACTAA-CTAAT	6	143411	IRa; IGS; (trnV-GAC-rps12)
3	18	TATTGATGATA-T--CGA	5	95086	IRb; CDS; (ycf2)
4	18	ATCAATAGCGTCACTATC	5	151747	IRa; CDS; (ycf2)
5	20	TTAGTATTAGATTAGTATTCTA-	3	103448	IRb; IGS; (rps12-trnV-GAC)
6	20	ACTAACTAATACTAATCTAAT	3	143411	IRa; IGS; (rrn5-rrn4.5)
7	21	TCTTTTTGTCCAAGTTACTTC	3	92652	IRb; CDS; (ycf2)
8	21	AAAAAG-GAAGTGAGTTAGAC	4	154206	IRa; CDS; (ycf2)
9	21	AAAAAG-GAAGTGAGTTAGAC	3	154206	IRa; CDS; (ycf2)
10	22	CAATTCATAAAAACAAAGCTTT	2	69058	LSC; IGS; (petE-petL)
11	29	TAGGAATAGCGTTTTGATATGATAATAAA	2	1753	LSC; IGS; (psbA-trnk-UUU)
12	33	ATAAATATAGAAATT-GC-AAAAAATTAA-A-ATAAA	2	113494	IRb; IGS; (rrn4.5-rrn5)
13	37	AAATAATA-ACTAAATAGAAATAA-A-AAATAATATATAA	2	37823	LSC; IGS; (psbZ-trnG-GCC)
G.areysianum E3
No	Size(bp)	Repeat sequence	Repeat number	Start position	Region
1	11	TAAATAATAA	12	37873	LSC; IGS; (psbZ-trnG-GCC)
2	11	ATTAGTATTAG	6	103784	IRb; IGS; (rps12-trnV-GAC)
3	11	ACTAA-CTAAT	6	143903	IRa; IGS; (trnV-GAC-rps12)
4	18	TATTGATGATA-T--CGA	5	95429	IRb; CDS; (ycf2)
5	18	ATCAATAGCGTCACTATC	5	152233	IRa; CDS; (ycf2)
6	20	TAAATAGA-AATAAAAATATA	7	37927	LSC; IGS; (psbZ-trnG-GCC)
7	20	TTAGTATTAGATTAGTATTCTA-	3	103785	IRb; IGS; (rps12-trnV-GAC)
8	20	ACTAACTAATACTAATCTAAT	3	143903	IRa; IGS; (trnV-GAC-rps12)
9	21	TCTTTTTGTCCAAGTTACTTC	3	92995	IRb; CDS; (ycf2)
10	21	AAAAAG-GAAGTGAGTTAGAC	4	154692	IRa; CDS; (ycf2)
11	21	AAAAAG-GAAGTGAGTTAGAC	3	154692	IRa; CDS; (ycf2)
12	22	CAATTCATAAAAACAAAGCTTT	2	69326	LSC; IGS; (petE-petL)
13	27	ATTATTATATTATTAATATTATTTATA	2	71434	LSC; IGS; (rpsl33-rps18)
14	29	TAGGAATAGCGTTTTGATATGATAATAAA	2	1726	LSC; IGS; (psbA-trnk-UUU)
15	32	CATTGTTCAACTCTTTGACAACACGAAAAATC	1	112004	IRb; IGS; (rrn4.5-rrn5)
16	32	TTTTTCATGTTGTCAAAGAGTTGAACAATGGA	1	135690	IRa; IGS; (rrn5-rrn4.5)
17	36	TAAATAGAAATAAA-AATATATATAATATATAAAAA	2	37927	LSC; IGS; (psbZ-trnG-GCC)
18	42	AATAATAACTAAATAATA-ACTAAATAGA-AATA-AA-AATATATAT	2	37907	LSC; IGS; (psbZ-trnG-GCC)
19	60	ATATAAATA-ATAACTAAATAATAACTAAATAGAAATAAAAATATATATAATATATAAAAATAAT	2	37902	LSC; IGS; (psbZ-trnG-GCC)
G.incanum E4
No	Size(bp)	Repeat sequence	Repeat number	Start position	Region
1	11	ATTAGTATTAG	6	103475	IRb; IGS; (rps12-trnV-GAC)
2	11	ACTAA-CTAAT	6	143542	IRa; IGS; (trnV-GAC-rps12)
3	17	AATATTATTAATTACTT	2	37914	LSC; IGS; (psbZ-trnG-GCC)
4	17	ATATAATAATATAT-A	7	47885	LSC; IGS; (rps4-trnT-UGU)
5	18	TATTGATGATA-T--CGA	5	95114	IRb; CDS; (ycf2)
6	18	ATCAATAGCGTCACTATC	5	151878	IRa; CDS; (ycf2)
7	20	TTAGTATTAGATTAGTATTCTA-	3	103476	IRb; IGS; (rps12-trnV-GAC)
8	20	ACTAACTAATACTAATCTAAT	3	143542	IRa; IGS; (trnV-GAC-rps12)
9	21	TCTTTTTGTCCAAGTTACTTC	3	92680	IRb; CDS; (ycf2)
10	21	AAAAAG-GAAGTGAGTTAGAC	4	154337	IRa; CDS; (ycf2)
11	21	AAAAAG-GAAGTGAGTTAGAC	3	154337	IRa; CDS; (ycf2)
12	22	CAATTCATAAAAACAAAGCTTT	2	69094	LSC; IGS; (petE-petL)
13	23	ATAAAAAT-ATATAT-AATAATAT	4	47875	LSC; IGS; (rps4-trnT-UGU)
14	28	TAACTTAAAT-TAAATAATAATAAATTCTAA	4	37731	LSC; IGS; (psbZ-trnG-GCC)
15	29	TAGGAATAGCGTTTTGATATGATAATAAA	2	1727	LSC; IGS; (psbA-trnk-UUU)
16	32	CATTGTTCAACTCTTTGACAACACGAAAAATC	1	111690	IRb; IGS; (rrn4.5-rrn5)
17	32	TTTTTCATGTTGTCAAAGAGTTGAACAATGGA	1	135334	IRa; IGS; (rrn5-rrn4.5)
18	33	TATTTATTTTATGTATTAATTTTTTTGGTAATTTCCTA	2	133439	SSC; CDS; (ndhF)
19	34	AAAATATATATA-ATA-ATATATAAAAATAATAT	3	47878	LSC; IGS; (rps4-trnT-UGU)
20	35	TAAATA-ATAATAAATTCTAACT--ATACTAAA-TA	3	37741	LSC; IGS; (psbZ-trnG-GCC)
G.hirsutum race latifolium AD1
No	Size(bp)	Repeat sequence	Repeat number	Start position	Region
1	29	TAGGAATAGCGTTTTAATATGATAATAAA	2	1751	LSC; IGS; (psbA-trnk-UUU)
2	21	CCAACCAAGAGAAAAGAAAAAA	2	10132	LSC; IGS; (trnG-GCC-trnR-UCU)
3	23	GTTCGTATATAACTAGTCAATAT	2	14527	LSC; IGS; (atpH-atpI)
4	29	TTCCATAGATCTATGTAGTTCCAAAAAAG	2	16303	LSC; IGS; (atpI-rps2)
5	51	ATAGTATGGTAGAAAGATTCATATTTTTTTTCTACCATACTATCGAGTTTT	2	30633	LSC; IGS; (petN-psbM)
6	25	TAGAAATAAATAGATATTATAAAAA	2	32448	LSC; IGS; (trnE-UUC-trnT-GGU)
7	33	ATTAAATTAATAATTTATTTTAATTATACTTAA	2	38167	LSC; IGS; (psbZ-trnG-GCC)
8	28	CTAAATAATAACTAAATATAAATTATAA	4	38265	LSC; IGS; (psbZ-trnG-GCC)
9	35	CTAAATATAAATTATAAATAGATAATATAATAATAGA	2	38275	LSC; IGS; (psbZ-trnG-GCC)
10	15	AATAGATAATATAAT	4	38328	LSC; IGS; (psbZ-trnG-GCC)
11	16	TTTATTTACTAGCGTG	3	45792	LSC; ycf3 intron
12	25	ATAAATATATATATAATAATAATAT	4	48459	LSC; IGS; (rps4-trnT-UGU)
13	38	ATATATAATAATAATATATAAATATAAAAATAATATT-A	3	48467	LSC; IGS; (rps4-trnT-UGU)
14	31	AATAGATTTAATATAGATTAAATTTATTTTG	1	49381	LSC; IGS; (trnT-UGU-trnL-UAA)
15	27	AATAATTAGTTCTAGTTATTA-AATATA	2	49611	LSC; IGS; (trnT-UGU-trnL-UAA)
16	21	TCTTTTTGTCCAAGTTACTTC	3	93645	IRb; CDS; (ycf2)
17	18	TATTGATGATA-T--CGA	5	96073	IRb; CDS; (ycf2)
18	30	TATTCTATTAGTATTAG-AGTATTAGATTAG	2	104441	IRb; IGS; (rps12-trnV-GAC)
19	11	ATTAGTATTAG	7	104447	IRb; IGS; (rps12-trnV-GAC)
20	20	ATTAGTATTAG--AGTATTAG	3	104447	IRb; IGS; (rps12-trnV-GAC)
21	32	CATTGTTCAACTCTTTGACAACACGAAAAATC	1	112702	IRb; IGS; (rrn4.5-rrn5)
22	22	TTTTATTGCTCCTTTTCAATCA	2	132265	SSC; IGS; (rpl32-ndhF)
23	32	TTTTTCATGTTGTCAAAGAGTTGAACAATGGA	1	136433	IRa; IGS; (rrn5-rrn4.5)
24	11	ACTAA-CTAAT	7	144673	IRa; IGS; (trnV-GAC-rps12)
25	20	ACTAACTAATACTAATCTAAT	3	144673	IRa; IGS; (trnV-GAC-rps12)
26	18	ATCAATAGCGTCACTATC	5	153030	IRa; CDS; (ycf2)
27	21	AAAAAG-GAAGTGAGTTAGAC	4	155483	IRa; CDS; (ycf2)
28	21	AAAAAG-GAAGTGAGTTAGAC	3	155483	IRa; CDS; (ycf2)
G.hirsutum
No	Size(bp)	Repeat sequence	Repeat number	Start position	Region
1	11	ATTAGTATTAG	7	104401	IRb; IGS; (rps12-trnV-GAC)
2	11	ACTAA-CTAAT	7	144620	IRa; IGS; (trnV-GAC-rps12)
3	15	AATAGATAATATAAT	4	38319	LSC; IGS; (psbZ-trnG-GCC)
4	16	TTTATTTACTAGCGTG	3	45783	LSC; ycf3 intron
5	18	TATTGATGATA-T--CGA	5	96031	IRb; CDS; (ycf2)
6	18	ATCAATAGCGTCACTATC	5	152973	IRa; CDS; (ycf2)
7	20	ATTAGTATTAG--AGTATTAG	3	104401	IRb; IGS; (rps12-trnV-GAC)
8	20	ACTAACTAATACTAATCTAAT	3	144620	IRa; IGS; (trnV-GAC-rps12)
9	21	CCAACCAAGAGAAAAGAAAAAA	2	10122	LSC; IGS; (trnG-GCC-trnR-UCU)
10	21	TCTTTTTGTCCAAGTTACTTC	3	93603	IRb; CDS; (ycf2)
11	21	AAAAAG-GAAGTGAGTTAGAC	4	155426	IRa; CDS; (ycf2)
12	21	AAAAAG-GAAGTGAGTTAGAC	3	155426	IRa; CDS; (ycf2)
13	22	TTTTATTGCTCCTTTTCAATCA	2	132212	SSC; IGS; (rpl32-ndhF)
14	23	GTTCGTATATAACTAGTCAATAT	2	14517	LSC; IGS; (atpH-atpI)
15	25	TAGAAATAAATAGATATTATAAAAA	2	32439	LSC; IGS; (trnE-UUC-trnT-GGU)
16	25	ATAAATATATATATAATAATAATAT	4	48450	LSC; IGS; (rps4-trnT-UGU)
17	27	AATAATTAGTTCTAGTTATTA-AATATA	2	49602	LSC; IGS; (trnT-UGU-trnL-UAA)
18	28	CTAAAT-AT-ACTAAATATAAATAATAA	4	38266	LSC; IGS; (psbZ-trnG-GCC)
19	29	TAGGAATAGCGTTTTAATATGATAATAAA	2	1751	LSC; IGS; (psbA-trnk-UUU)
20	29	TTCCATAGATCTATGTAGTTCCAAAAAAG	2	16294	LSC; IGS; (atpI-rps2)
21	30	TATTCTATTAGTATTAG-AGTATTAGATTAG	2	104395	IRb; IGS; (rps12-trnV-GAC)
22	31	AATAGATTTAATATAGATTAAATTTATTTTG	1	49372	LSC; IGS; (trnT-UGU-trnL-UAA)
23	32	CATTGTTCAACTCTTTGACAACACGAAAAATC	1	112656	IRb; IGS; (rrn4.5-rrn5)
24	32	TTTTTCATGTTGTCAAAGAGTTGAACAATGGA	1	136380	IRa; IGS; (rrn5-rrn4.5)
25	33	ATTAAATTAATAATTTATTTTAATTATACTTAA	2	38158	LSC; IGS; (psbZ-trnG-GCC)
26	35	CTAAATATACTAAATATAAATA-ATAACTAAATAATAA	2	38266	LSC; IGS; (psbZ-trnG-GCC)
27	38	ATATATAATAATAATATATAAATATAAAAATAATATT-A	3	48458	LSC; IGS; (rps4-trnT-UGU)
28	51	ATAGTATGGTAGAAAGATTCATATTTTTTTTCTACCATACTATCGAGTTTT	2	30624	LSC; IGS; (petN-psbM)
HQ901197 G.hirsutum cultivar hainansijimian AD1
No	Size(bp)	Repeat sequence	Repeat number	Start position	Region
1	11	ATTAGTATTAG	7	104384	IRb; IGS; (rps12-trnV-GAC)
2	11	ACTAA-CTAAT	7	144596	IRa; IGS; (trnV-GAC-rps12)
3	15	AATAGATAATATAAT	4	38322	LSC; IGS; (psbZ-trnG-GCC)
4	16	TTTATTTACTAGCGTG	3	45793	LSC; IGS; (rps4-trnT-UGU)
5	18	TATTGATGATA-T--CGA	5	96015	IRb; CDS; (ycf2)
6	18	ATCAATAGCGTCACTATC	5	152948	IRa; CDS; (ycf2)
7	20	ATTAGTATTAG--AGTATTAG	3	104384	IRb; IGS; (rps12-trnV-GAC)
8	20	ACTAACTAATACTAATCTAAT	3	144596	IRa; IGS; (trnV-GAC-rps12)
9	21	CCAACCAAGAGAAAAGAAAAAA	2	10132	LSC; IGS; (trnG-GCC-trnR-UCU)
10	21	TCTTTTTGTCCAAGTTACTTC	3	93587	IRb; CDS; (ycf2)
11	21	AAAAAG-GAAGTGAGTTAGAC	4	155401	IRa; CDS; (ycf2)
12	21	AAAAAG-GAAGTGAGTTAGAC	3	155401	IRa; CDS; (ycf2)
13	22	TTTTATTGCTCCTTTTCAATCA	2	132193	SSC; IGS; (rpl32-ndhF)
14	23	GTTCGTATATAACTAGTCAATAT	2	14528	LSC; IGS; (atpH-atpI)
15	23	ATATTAA-TA-TAATAATATAAA-TA	3	38407	LSC; ycf3 intron
16	25	TAGAAATAAATAGATATTATAAAAA	2	32443	LSC; IGS; (trnE-UUC-trnT-GGU)
17	25	ATAAATATATATATAATAATAATAT	4	48460	LSC; IGS; (rps4-trnT-UGU)
18	28	CTAAAT-AT-ACTAAATATAAATAATAA	4	38269	LSC; IGS; (psbZ-trnG-GCC)
19	29	TAGGAATAGCGTTTTAATATGATAATAAA	2	1762	LSC; IGS; (psbA-trnk-UUU)
20	29	TTCCATAGATCTATGTAGTTCCAAAAAAG	2	16298	LSC; IGS; (atpI-rps2)
21	30	TATTCTATTAGTATTAG-AGTATTAGATTAG	2	104378	IRb; IGS; (rps12-trnV-GAC)
22	31	AATAGATTTAATATAGATTAAATTTATTTTG	1	49382	LSC; IGS; (trnT-UGU-trnL-UAA)
23	32	CATTGTTCAACTCTTTGACAACACGAAAAATC	1	112639	IRb; IGS; (rrn4.5-rrn5)
24	32	TTTTTCATGTTGTCAAAGAGTTGAACAATGGA	1	136356	IRa; IGS; (rrn5-rrn4.5)
25	33	ATTAAATTAATAATTTATTTTAATTATACTTAA	2	38161	LSC; IGS; (psbZ-trnG-GCC)
26	35	CTAAATATACTAAATATAAATA-ATAACTAAATAATAA	2	38269	LSC; IGS; (psbZ-trnG-GCC)
27	38	ATATATAATAATAATATATAAATATAAAAATAATATT-A	3	48468	LSC; IGS; (trnT-UGU-trnL-UAA)
28	51	ATAGTATGGTAGAAAGATTCATATTTTTTTTCTACCATACTATCGAGTTTT	2	30628	LSC; IGS; (petN-psbM)
HQ901200 G.barbadense cultivar kaiyuan AD2
No	Size(bp)	Repeat sequence	Repeat number	Start position	Region
1	11	ATTAGTATTAG	7	104431	IRb; IGS; (rps12-trnV-GAC)
2	11	ACTAA-CTAAT	7	144620	IRa; IGS; (trnV-GAC-rps12)
3	15	ATATTAA-TA-TAATAATATAAA-TA	13	38245	LSC; ycf3 intron
4	16	ATAAATATATATATAATAATAATAT	3	45832	LSC; IGS; (rps4-trnT-UGU)
5	18	TATTGATGATA-T--CGA	5	96056	IRb; CDS; (ycf2)
6	18	ATCAATAGCGTCACTATC	5	152978	IRa; CDS; (ycf2)
7	20	ATTAGTATTAG--AGTATTAG	3	104431	IRb; IGS; (rps12-trnV-GAC)
8	20	ACTAACTAATACTAATCTAAT	3	144620	IRa; IGS; (trnV-GAC-rps12)
9	21	CCAACCAAGAGAAAAGAAAAAA	2	10142	LSC; IGS; (trnG-GCC-trnR-UCU)
10	21	TCTTTTTGTCCAAGTTACTTC	3	93628	IRb; CDS; (ycf2)
11	21	AAAAAG-GAAGTGAGTTAGAC	4	155431	IRa; CDS; (ycf2)
12	21	AAAAAG-GAAGTGAGTTAGAC	3	155431	IRa; CDS; (ycf2)
13	22	TTTTATTGCTCCTTTTCAATCA	2	132226	SSC; IGS; (rpl32-ndhF)
14	23	GTTCGTATATAACTAGTCAATAT	2	14534	LSC; IGS; (atpH-atpI)
15	25	ATAGTATGGTAGAAAGATTCATATTTTTTTTCTACCATACTATCGAGTTTT	2	32392	LSC; IGS; (petN-psbM)
16	26	AATAGATAATATAAT	2	38296	LSC; IGS; (psbZ-trnG-GCC)
17	29	TAGGAATAGCGTTTTAATATGATAATAAA	2	1769	LSC; IGS; (psbA-trnk-UUU)
18	29	TTCCATAGATCTATGTAGTTCCAAAAAAG	2	16306	LSC; IGS; (atpI-rps2)
19	30	TATTCTATTAGTATTAG-AGTATTAGATTAG	2	104425	IRb; IGS; (rps12-trnV-GAC)
20	31	TAGAAATAAATAGATATTATAAAAA	2	38088	LSC; IGS; (trnE-UUC-trnT-GGU)
21	31	AATAGATTTAATATAGATTAAATTTATTTTG	1	49423	LSC; IGS; (trnT-UGU-trnL-UAA)
22	32	CATTGTTCAACTCTTTGACAACACGAAAAATC	1	112677	IRb; IGS; (rrn4.5-rrn5)
23	32	TTTTTCATGTTGTCAAAGAGTTGAACAATGGA	1	136389	IRa; IGS; (rrn5-rrn4.5)
24	34	ATATATAATAATAATATATAAATATAAAAATAATATT-A	2	48510	LSC; IGS; (trnT-UGU-trnL-UAA)
25	48	CTAAATATACTAAATATAAATA-ATAACTAAATAATAA	2	38239	LSC; IGS; (psbZ-trnG-GCC)
26	48	TTTATTTACTAGCGTG	3	38239	LSC; IGS; (rps4-trnT-UGU)
27	55	ATTAAATTAATAATTTATTTTAATTATACTTAA	3	38197	LSC; IGS; (psbZ-trnG-GCC)
28	80	CTAAAT-AT-ACTAAATATAAATAATAA	2	38242	LSC; IGS; (psbZ-trnG-GCC)
HQ901199 G.barbadense cultivar Zhonghai7 AD2
No	Size(bp)	Repeat sequence	Repeat number	Start position	Region
1	11	ATTAGTATTAG	7	104444	IRb; IGS; (rps12-trnV-GAC)
2	11	ACTAA-CTAAT	7	144632	IRa; IGS; (trnV-GAC-rps12)
3	15	ATATTAA-TA-TAATAATATAAA-TA	13	38245	LSC; ycf3 intron
4	16	ATAAATATATATATAATAATAATAT	3	45832	LSC; IGS; (rps4-trnT-UGU)
5	18	TATTGATGATA-T--CGA	5	96069	IRb; CDS; (ycf2)
6	18	ATCAATAGCGTCACTATC	5	152990	IRa; CDS; (ycf2)
7	20	ATTAGTATTAG--AGTATTAG	3	104444	IRb; IGS; (rps12-trnV-GAC)
8	20	ACTAACTAATACTAATCTAAT	3	144632	IRa; IGS; (trnV-GAC-rps12)
9	21	CCAACCAAGAGAAAAGAAAAAA	2	10143	LSC; IGS; (trnG-GCC-trnR-UCU)
10	21	TCTTTTTGTCCAAGTTACTTC	3	93641	IRb; CDS; (ycf2)
11	21	AAAAAG-GAAGTGAGTTAGAC	4	155443	IRa; CDS; (ycf2)
12	21	AAAAAG-GAAGTGAGTTAGAC	3	155443	IRa; CDS; (ycf2)
13	22	TTTTATTGCTCCTTTTCAATCA	2	132239	SSC; IGS; (rpl32-ndhF)
14	23	GTTCGTATATAACTAGTCAATAT	2	14535	LSC; IGS; (atpH-atpI)
15	25	ATAGTATGGTAGAAAGATTCATATTTTTTTTCTACCATACTATCGAGTTTT	2	32392	LSC; IGS; (petN-psbM)
16	26	AATAGATAATATAAT	2	38296	LSC; IGS; (psbZ-trnG-GCC)
17	29	TAGGAATAGCGTTTTAATATGATAATAAA	2	1759	LSC; IGS; (psbA-trnk-UUU)
18	29	TTCCATAGATCTATGTAGTTCCAAAAAAG	2	16306	LSC; IGS; (atpI-rps2)
19	30	TATTCTATTAGTATTAG-AGTATTAGATTAG	2	104438	IRb; IGS; (rps12-trnV-GAC)
20	31	TAGAAATAAATAGATATTATAAAAA	2	38088	LSC; IGS; (trnE-UUC-trnT-GGU)
21	31	AATAGATTTAATATAGATTAAATTTATTTTG	1	49423	LSC; IGS; (trnT-UGU-trnL-UAA)
22	32	CATTGTTCAACTCTTTGACAACACGAAAAATC	1	112690	IRb; IGS; (rrn4.5-rrn5)
23	32	TTTTTCATGTTGTCAAAGAGTTGAACAATGGA	1	136401	IRa; IGS; (rrn5-rrn4.5)
24	34	ATATATAATAATAATATATAAATATAAAAATAATATT-A	2	48510	LSC; IGS; (trnT-UGU-trnL-UAA)
25	48	CTAAATATACTAAATATAAATA-ATAACTAAATAATAA	2	38239	LSC; IGS; (psbZ-trnG-GCC)
26	48	TTTATTTACTAGCGTG	3	38239	LSC; IGS; (rps4-trnT-UGU)
27	55	ATTAAATTAATAATTTATTTTAATTATACTTAA	3	38197	LSC; IGS; (psbZ-trnG-GCC)
28	80	CTAAAT-AT-ACTAAATATAAATAATAA	2	38242	LSC; IGS; (psbZ-trnG-GCC)
HQ901198 G.barbadense cultivar Yuanmou AD2
No	Size(bp)	Repeat sequence	Repeat number	Start position	Region
1	11	ATTAGTATTAG	7	104433	IRb; IGS; (rps12-trnV-GAC)
2	11	ACTAA-CTAAT	7	144621	IRa; IGS; (trnV-GAC-rps12)
3	15	ATATTAA-TA-TAATAATATAAA-TA	13	38245	LSC; ycf3 intron
4	16	ATAAATATATATATAATAATAATAT	3	45832	LSC; IGS; (rps4-trnT-UGU)
5	18	TATTGATGATA-T--CGA	5	96058	IRb; CDS; (ycf2)
6	18	ATCAATAGCGTCACTATC	5	152979	IRa; CDS; (ycf2)
7	20	ATTAGTATTAG--AGTATTAG	3	104433	IRb; IGS; (rps12-trnV-GAC)
8	20	ACTAACTAATACTAATCTAAT	3	144621	IRa; IGS; (trnV-GAC-rps12)
9	21	CCAACCAAGAGAAAAGAAAAAA	2	10143	LSC; IGS; (trnG-GCC-trnR-UCU)
10	21	TCTTTTTGTCCAAGTTACTTC	3	93630	IRb; CDS; (ycf2)
11	21	AAAAAG-GAAGTGAGTTAGAC	4	155432	IRa; CDS; (ycf2)
12	21	AAAAAG-GAAGTGAGTTAGAC	3	155432	IRa; CDS; (ycf2)
13	22	TTTTATTGCTCCTTTTCAATCA	2	132228	SSC; IGS; (rpl32-ndhF)
14	23	GTTCGTATATAACTAGTCAATAT	2	14535	LSC; IGS; (atpH-atpI)
15	25	ATAGTATGGTAGAAAGATTCATATTTTTTTTCTACCATACTATCGAGTTTT	2	32392	LSC; IGS; (petN-psbM)
16	26	AATAGATAATATAAT	2	38296	LSC; IGS; (psbZ-trnG-GCC)
17	29	TAGGAATAGCGTTTTAATATGATAATAAA	2	1769	LSC; IGS; (psbA-trnk-UUU)
18	29	TTCCATAGATCTATGTAGTTCCAAAAAAG	2	16306	LSC; IGS; (atpI-rps2)
19	30	TATTCTATTAGTATTAG-AGTATTAGATTAG	2	104427	IRb; IGS; (rps12-trnV-GAC)
20	31	TAGAAATAAATAGATATTATAAAAA	2	38088	LSC; IGS; (trnE-UUC-trnT-GGU)
21	31	AATAGATTTAATATAGATTAAATTTATTTTG	1	49423	LSC; IGS; (trnT-UGU-trnL-UAA)
22	32	CATTGTTCAACTCTTTGACAACACGAAAAATC	1	112679	IRb; IGS; (rrn4.5-rrn5)
23	32	TTTTTCATGTTGTCAAAGAGTTGAACAATGGA	1	136390	IRa; IGS; (rrn5-rrn4.5)
24	34	ATATATAATAATAATATATAAATATAAAAATAATATT-A	2	48510	LSC; IGS; (trnT-UGU-trnL-UAA)
25	48	CTAAATATACTAAATATAAATA-ATAACTAAATAATAA	2	38239	LSC; IGS; (psbZ-trnG-GCC)
26	48	TTTATTTACTAGCGTG	3	38239	LSC; IGS; (rps4-trnT-UGU)
27	55	ATTAAATTAATAATTTATTTTAATTATACTTAA	3	38197	LSC; IGS; (psbZ-trnG-GCC)
28	80	CTAAAT-AT-ACTAAATATAAATAATAA	2	38242	LSC; IGS; (psbZ-trnG-GCC)
NC_008641 G.barbadense AD2
No	Size(bp)	Repeat sequence	Repeat number	Start position	Region
1	11	ATTAGTATTAG	7	104436	IRb; IGS; (rps12-trnV-GAC)
2	11	ACTAA-CTAAT	7	144647	IRa; IGS; (trnV-GAC-rps12)
3	15	ATATTAA-TA-TAATAATATAAA-TA	13	38246	LSC; ycf3 intron
4	16	ATAAATATATATATAATAATAATAT	3	45834	LSC; IGS; (rps4-trnT-UGU)
5	18	TATTGATGATA-T--CGA	5	96061	IRb; CDS; (ycf2)
6	18	ATCAATAGCGTCACTATC	5	153005	IRa; CDS; (ycf2)
7	20	ATTAGTATTAG--AGTATTAG	3	104436	IRb; IGS; (rps12-trnV-GAC)
8	20	ACTAACTAATACTAATCTAAT	3	144647	IRa; IGS; (trnV-GAC-rps12)
9	21	CCAACCAAGAGAAAAGAAAAAA	2	10144	LSC; IGS; (trnG-GCC-trnR-UCU)
10	21	TCTTTTTGTCCAAGTTACTTC	3	93633	IRb; CDS; (ycf2)
11	21	AAAAAG-GAAGTGAGTTAGAC	4	155458	IRa; CDS; (ycf2)
12	21	AAAAAG-GAAGTGAGTTAGAC	3	155458	IRa; CDS; (ycf2)
13	22	TTTTATTGCTCCTTTTCAATCA	2	116890	SSC; CDS; (ycf1)
14	23	GTTCGTATATAACTAGTCAATAT	2	14537	LSC; IGS; (atpH-atpI)
15	25	ATAGTATGGTAGAAAGATTCATATTTTTTTTCTACCATACTATCGAGTTTT	2	32393	LSC; IGS; (petN-psbM)
16	26	AATAGATAATATAAT	2	38297	LSC; IGS; (psbZ-trnG-GCC)
17	29	TAGGAATAGCGTTTTAATATGATAATAAA	2	1769	LSC; IGS; (psbA-trnk-UUU)
18	30	TTCCATAGATCTATGTAGTTCCAAAAAAAG	1	16310	LSC; IGS; (atpI-rps2)
19	30	TATTCTATTAGTATTAG-AGTATTAGATTAG	2	104430	IRb; IGS; (rps12-trnV-GAC)
20	30	TTTTTGTTGCCGTCGGAAAAAGTAGGAGTC	2	116695	SSC; CDS; (ycf1)
21	31	TAGAAATAAATAGATATTATAAAAA	2	38089	LSC; IGS; (trnE-UUC-trnT-GGU)
22	31	AATAGATTTAATATAGATTAAATTTATTTTG	1	49425	LSC; IGS; (trnT-UGU-trnL-UAA)
23	32	CATTGTTCAACTCTTTGACAACACGAAAAATC	1	112680	IRb; IGS; (rrn4.5-rrn5)
24	32	TTTTTCATGTTGTCAAAGAGTTGAACAATGGA	1	136418	IRa; IGS; (rrn5-rrn4.5)
25	34	ATATATAATAATAATATATAAATATAAAAATAATATT-A	2	48512	LSC; IGS; (trnT-UGU-trnL-UAA)
26	48	CTAAATATACTAAATATAAATA-ATAACTAAATAATAA	2	38240	LSC; IGS; (psbZ-trnG-GCC)
27	48	TTTATTTACTAGCGTG	3	38240	LSC; IGS; (rps4-trnT-UGU)
28	55	ATTAAATTAATAATTTATTTTAATTATACTTAA	3	38198	LSC; IGS; (psbZ-trnG-GCC)
29	80	CTAAAT-AT-ACTAAATATAAATAATAA	2	38243	LSC; IGS; (psbZ-trnG-GCC)
G.tomentosum AD3
No	Size(bp)	Repeat sequence	Repeat number	Start position	Region
1	11	TAAATAATAAC	7	38198	LSC; IGS; (trnE-UUC-trnT-GGU)
2	15	AATATATAATATATAT	10	38285	LSC; IGS; (psbZ-trnG-GCC)
3	16	TTTATTTACTAGCGTG	3	45856	LSC; IGS; (rps4-trnT-UGU)
4	18	TATTGATGATA-T--CGA	5	96146	IRb; IGS; (rps12-trnV-GAC)
5	18	ATCAATAGCGTCACTATC	5	153105	IRa; CDS; (ycf2)
6	20	ATAGATAATATAATAATAG	3	38361	LSC; ycf3 intron
7	20	TTAGTATTAGATTAGTATTAG	2	104563	IRb; IGS; (rps12-trnV-GAC)
8	20	ACTAACTAATACTAATCTAAT	2	144736	IRa; IGS; (trnV-GAC-rps12)
9	21	CCAACCAAGAGAAAAGAAAAAA	2	10136	LSC; IGS; (trnG-GCC-trnR-UCU)
10	21	TCTTTTTGTCCAAGTTACTTC	3	93718	IRb; IGS; (rps12-trnV-GAC)
11	21	AAAAAG-GAAGTGAGTTAGAC	4	155558	IRa; CDS; (ycf2)
12	21	AAAAAG-GAAGTGAGTTAGAC	3	155558	IRa; CDS; (ycf2)
13	22	TTTTATTGCTCCTTTTCAATCA	2	132337	SSC; IGS; (rpl32-ndhF)
14	23	GTTCGTATATAACTAGTCAATAT	2	14534	LSC; IGS; (atpH-atpI)
15	23	ATATTAA-TA-TAATAATATAAA-TA	3	38464	LSC; IGS; (rps4-trnT-UGU)
16	26	ATATATAAA-AATATATATAATAATA	2	38295	LSC; IGS; (psbZ-trnG-GCC)
17	27	AATAATTAGTTCTAGTTATTA-AATATA	2	49707	IRb; CDS; (ycf2)
18	29	TAGGAATAGCGTTTTAATATGATAATAAA	2	1751	LSC; IGS; (psbA-trnk-UUU)
19	29	TTCCATAGATCTATGTAGTTCCAAAAAAG	2	16308	LSC; IGS; (atpI-rps2)
20	29	AATAGAATATTAATATATAAATATAAAAATA	4	48581	LSC; IGS; (trnT-UGU-trnL-UAA)
21	31	AATAGATTTAATATAGATTAAATTTATTTTG	1	49477	IRb; CDS; (ycf2)
22	32	CATTGTTCAACTCTTTGACAACACGAAAAATC	1	112784	IRb; IGS; (rrn4.5-rrn5)
23	32	TTTTTCATGTTGTCAAAGAGTTGAACAATGGA	1	136499	IRa; IGS; (rrn5-rrn4.5)
24	34	AATAAAAATATATAATATATATAA-AAATATATAT	4	38279	LSC; IGS; (psbZ-trnG-GCC)
25	40	TATAATAAATAATAAATTCTAAATATAAATAATAACTAAATAA	5	38173	LSC; IGS; (psbZ-trnG-GCC)
26	46	AAATATATATATAATAATAATATATAAAAAGAATATTAATAGAATATTA	3	48544	LSC; IGS; (trnT-UGU-trnL-UAA)
G.mustelinum AD4
No	Size(bp)	Repeat sequence	Repeat number	Start position	Region
1	15	TAAAT-TAAATATTATAA	16	38134	LSC; IGS; (psbZ-trnG-GCC)
2	15	AATATACTAAATATA-	19	38160	LSC; IGS; (psbZ-trnG-GCC)
3	16	TTTATTTACTAGCGTG	3	45815	LSC; ycf3 intron
4	18	TATTGATGATA-T--CGA	5	96037	IRb; IGS; (rps12-trnV-GAC)
5	18	ATCAATAGCGTCACTATC	5	152978	IRa; CDS; (ycf2)
6	20	TTAGTATTAGATTAGTATTAG	2	104447	IRb; IGS; (rps12-trnV-GAC)
7	20	ACTAACTAATACTAATCTAAT	2	144616	IRa; IGS; (trnV-GAC-rps12)
8	21	CCAACCAAGAGAAAAGAAAAAA	2	10116	LSC; IGS; (trnG-GCC-trnR-UCU)
9	21	TCTTTTTGTCCAAGTTACTTC	3	93609	IRb; IGS; (rps12-trnV-GAC)
10	21	AAAAAG-GAAGTGAGTTAGAC	4	155431	IRa; CDS; (ycf2)
11	21	AAAAAG-GAAGTGAGTTAGAC	3	155431	IRa; CDS; (ycf2)
12	22	TTTTATTGCTCCTTTTCAATCA	2	132220	SSC; IGS; (rpl32-ndhF)
13	23	GTTCGTATATAACTAGTCAATAT	2	14508	LSC; IGS; (atpH-atpI)
14	23	ATATTAA-TA-TAATAATATAAA-TA	3	38415	LSC; IGS; (psbZ-trnG-GCC)
15	25	TAGAAATAAATAGATATTATAAAAA	2	32376	LSC; IGS; (trnE-UUC-trnT-GGU)
16	27	TAAATATACTAAATATAAATAATAA	9	38158	LSC; IGS; (psbZ-trnG-GCC)
17	27	AATAATTAGTTCTAGTTATTA-AATATA	2	49611	IRb; CDS; (ycf2)
18	29	TAGGAATAGCGTTTTAATATGATAATAAA	2	1737	LSC; IGS; (psbA-trnk-UUU)
19	29	TTCCATAGATCTATGTAGTTCCAAAAAAG	2	16270	LSC; IGS; (atpI-rps2)
20	32	CATTGTTCAACTCTTTGACAACACGAAAAATC	1	112667	IRb; IGS; (rrn4.5-rrn5)
21	32	TTTTTCATGTTGTCAAAGAGTTGAACAATGGA	1	136380	IRa; IGS; (rrn5-rrn4.5)
22	33	AATTAAATTAATAATTTATTTTAATTATACTTA	3	38072	LSC; IGS; (psbZ-trnG-GCC)
23	33	AAATAAATATATATATAATAATAATATATAAATATA-A	3	48485	LSC; IGS; (rps4-trnT-UGU)
24	40	AAATATAAATAATAACTAAATAATAACTAAATAGAAATAAA	5	38168	LSC; IGS; (psbZ-trnG-GCC)
25	54	AAATAAATAATA-ACTAAATAGAAATAAAAATAT-ATA-ATATATATAAAAATATAT	2	38221	LSC; IGS; (psbZ-trnG-GCC)
26	62	ATAGAAATAA-AAATATATAATATATATAAAAATATATATAATAATAATATATAAATATAAAAAT	2	38238	LSC; IGS; (psbZ-trnG-GCC)
G.darwinii AD5
No	Size(bp)	Repeat sequence	Repeat number	Start position	Region
1	16	TTTATTTACTAGCGTG	3	45858	LSC; ycf3 intron
2	18	TATTGATGATA-T--CGA	5	96120	IRb; IGS; (rps12-trnV-GAC)
3	18	ATCAATAGCGTCACTATC	5	153050	IRa; CDS; (ycf2)
4	20	TTAGTATTAGATTAGTATTAG	4	104531	IRb; IGS; (rps12-trnV-GAC)
5	20	ACTAACTAATACTAATCTAAT	2	144687	IRa; IGS; (trnV-GAC-rps12)
6	21	CCAACCAAGAGAAAAGAAAAAA	2	10139	LSC; IGS; (trnG-GCC-trnR-UCU)
7	21	TCTTTTTGTCCAAGTTACTTC	3	93692	IRb; IGS; (rps12-trnV-GAC)
8	21	AAAAAG-GAAGTGAGTTAGAC	4	155503	IRa; CDS; (ycf2)
9	21	AAAAAG-GAAGTGAGTTAGAC	3	155503	IRa; CDS; (ycf2)
10	22	TTTTATTGCTCCTTTTCAATCA	2	132294	SSC; IGS; (rpl32-ndhF)
11	23	GTTCGTATATAACTAGTCAATAT	2	14536	LSC; IGS; (atpH-atpI)
12	23	ATATTAA-TA-TAATAATATAAA-TA	3	38482	LSC; IGS; (psbZ-trnG-GCC)
13	26	ATATATAAA-AATATATATAATAATA	2	38332	LSC; IGS; (psbZ-trnG-GCC)
14	27	AATAATTAGTTCTAGTTATTA-AATATA	2	49684	LSC; IGS; (trnT-UGU-trnL-UAA)
15	29	TAGGAATAGCGTTTTAATATGATAATAAA	2	1758	LSC; IGS; (psbA-trnk-UUU)
16	29	TTCCATAGATCTATGTAGTTCCAAAAAAG	2	16306	LSC; IGS; (atpI-rps2)
17	31	AATAGATTTAATATAGATTCAATTTATTTTG	1	49454	LSC; IGS; (trnT-UGU-trnL-UAA)
18	32	CATTGTTCAACTCTTTGACAACACGAAAAATC	1	112746	IRb; IGS; (rrn4.5-rrn5)
19	32	TTTTTCATGTTGTCAAAGAGTTGAACAATGGA	1	136456	IRa; IGS; (rrn5-rrn4.5)
20	34	ATATATATAATAATAATATATAAAAAGAATATTA	3	48536	LSC; IGS; (rps4-trnT-UGU)
21	40	AATAAATAATAAAT-TCTAAAT-AT-ACTAAATATAAATAATA	3	38200	LSC; IGS; (psbZ-trnG-GCC)
22	51	ATAGTATGGTAGAAAGATTCATATTTTTTTTCTACCATACTATCGAGTTTT	2	30622	LSC; IGS; (petN-psbM)
23	55	AAATATAAATAATAACTAAATAATAACTAAATAGAAATAAAAAATAGAAATAA	2	38226	LSC; IGS; (psbZ-trnG-GCC)
24	80	AAAATAAATAATAACTA-AATAAATAATA-ACTAAA-TAGAAATA-AAAATAT-ATAAT-AT-AT	2	38278	LSC; IGS; (psbZ-trnG-GCC)
