# Supplementary material for: Comparative Chloroplast Genomics of Gossypium Species: Insights Into Repeat Sequence Variations and Phylogeny
Source: Front Plant Sci. 2018 Mar 21;9:376. doi: 10.3389/fpls.2018.00376 (PMC5871733; doi:10.3389/fpls.2018.00376)
Supplement: TABLE S8 — Orthologous SSR (2–6 repeat units) variations across all the cotton plastomes examined in this study. [file Table_8.XLSX]

## Sheet: Sheet1
Table S8. Orthologus SSR (2-6 repeat units) variations across the all examined 38 cotton plastomes.													Table S8 Orthologous SSR (2–6 repeat units) variations across all the cotton plastomes examined in this study.
Species Regions and units	IRb;IGS(trnA(UGC-rrn23)	IRa;IGS(trnV(GAC)-rps12)	IRb;IGS(rps12-trnV(GAC)	IRb;IGS(trnA(UGC-rrn23)	SSC;CDS(ycf1)	SSC;CDS(ycf1)	LSC;IGS(accD-psaI)	LSC;IGS(rps16-trnQ(UUG))	LSC;IGS(psaA-ycf3)	SSC;IGS(trnL(UAG)-rpl32)	SSC;CDS(ndhE)	LSC;IGS(rps4-trnT(UGU)	LSC;IGS(atpF-atpH)	LSC;IGS(trnS(GCU)-trnG(GCC))	SSC;IGS(rpl32-ndhF)	LSC;IGS(rps2-rpoC2)	LSC; CDS;(rpoC2)	LSC;IGS(trnE(UUC)-trnT(GGU)	LSC;ycf3 intron	LSC;IGS(trnH(GUG)-psbA)	LSC;IGS(trnE(UUC)-trnT(GGU)	LSC;IGS(rpoB-trnC(GCA))	LSC;CDS(cemA)
	ACTTT	TTTCT	AAGAA	TAAAG	GAAT	ATCA	TAGT	AAAT	ATCT	TTTA	ATCA	ATA	AAT	TTA	TA	CT	AT	TG	TA	AT	AT	TA	TC
G. herbaceum A1-a	3	3	3	3	3	3	3	3	3	3	3	2	4	4	5	7	5	5	6	2	5	5	5
G. arboreum A2	2	3	3	1	3	3	3	3	3	3	3	2	4	4	5	7	5	5	5	2	5	5	5
G. hirsutum AD1	2	3	3	2	3	3	3	3	3	3	3	4	4	3	5	7	5	5	5	2	5	5	5
G. hirsutum cultivar hainansijimianAD1	3	3	3	3	3	3	3	3	3	3	3	3	4	4	5	7	5	5	5	2	5	5	5
G. hirsutum race latifolium AD1	2	3	3	2	3	3	3	3	3	3	3	4	4	3	5	7	5	5	5	2	5	5	5
G. barbadense cultivar kaiyuan AD2	3	2	2	3	3	3	3	3	3	3	3	4	3	4	5	7	5	5	5	2	5	5	5
G. barbadense AD2	3	2	2	3	3	3	3	3	3	3	3	4	3	4	5	6	5	5	5	2	5	5	5
G. barbadense cultivar YuanmouAD2	3	2	2	3	3	3	3	3	3	3	3	4	3	4	5	7	5	5	5	2	5	5	5
G. barbadense cultivar Zhonghai7AD2	3	2	2	3	3	3	3	3	3	3	3	4	3	4	5	7	5	5	5	2	5	5	5
G. tomentosum AD3	3	2	2	3	3	3	3	3	3	3	3	4	4	4	5	7	5	5	5	2	5	5	5
G. mustelinum AD4	3	3	3	3	3	3	3	3	3	3	3	4	4	4	5	7	5	5	5	1	5	5	5
G. darwinii AD5	3	2	2	3	3	3	3	3	3	3	3	4	4	4	5	7	5	5	5	2	5	5	5
G. anomalum B1	1	1	1	1	3	3	3	3	2	3	3	3	4	4	5	5	5	5	4	4	4	5	5
G. capitis-viridis B3	1	1	1	1	3	3	3	3	2	3	3	1	4	4	5	5	5	5	4	4	4	5	5
G. thurberi D1	3	2	3	3	3	3	3	3	3	3	3	2	4	4	5	7	5	5	5	5	5	5	5
G.turneri D10	3	2	2	3	3	3	3	3	2	3	3	3	4	4	5	6	5	5	4	3	4	4	5
G. schwendimanii D11	2	3	3	1	3	3	3	3	3	3	3	3	4	4	5	7	5	5	4	2	4	4	5
G. armourianum D2-1	2	3	2	1	3	3	3	3	2	3	3	3	4	4	5	6	5	5	4	4	4	5	5
G. harknessii D2-2	3	2	2	3	3	3	3	3	2	3	3	3	4	4	5	6	5	5	4	3	4	5	5
G. davidsonii D3-d	3	3	3	3	3	3	3	2	3	3	3	3	4	4	5	7	5	5	4	5	4	5	5
G. klotzschianum D3-k	3	3	3	3	3	3	3	3	3	3	3	4	4	4	5	7	5	5	4	4	4	5	5
G. aridum D4	2	3	3	2	3	3	3	3	3	3	3	3	4	4	5	7	5	5	5	2	4	5	5
G. raimondii D5	3	2	3	3	3	3	3	3	3	3	3	3	4	4	5	6	5	5	4	2	4	5	5
G. gossypioides D6	2	3	3	1	3	3	3	3	3	2	3	3	4	4	5	7	5	5	4	3	4	5	5
G. lobatum D7	2	3	3	1	3	3	3	3	3	3	3	3	4	4	5	7	5	5	4	2	4	5	5
G. trilobum D8	3	2	2	3	3	3	3	3	3	3	3	2	4	4	5	7	5	5	4	5	4	4	5
G.laxum D9	2	2	3	1	3	3	3	3	3	3	3	3	4	4	5	5	5	5	4	2	4	5	5
G. stocksii E1	1	1	1	1	3	3	3	3	3	3	3	1	2	2	5	6	5	5	4	2	4	5	5
G. somalense E2	1	1	1	1	3	3	3	3	3	3	3	3	4	4	5	6	5	5	4	2	4	5	5
G. areysianum E3	1	1	1	1	3	3	3	3	3	3	3	3	4	4	5	6	5	5	4	2	4	5	5
G. incanum E4	1	1	1	1	3	3	3	3	3	3	3	3	2	2	5	6	5	5	4	2	4	5	5
G. longicalyx F1	3	3	3	3	3	3	3	3	3	3	3	4	4	4	5	5	5	5	6	2	6	5	5
G. sturtianum C1	2	2	2	2	3	3	3	2	3	3	3	4	2	4	5	5	5	5	4	3	4	5	5
G. nandewarense C1-n	2	2	2	2	3	3	3	2	3	3	3	3	2	4	5	5	5	5	4	2	4	5	5
G. robinsonii C2	2	2	2	2	3	3	3	3	3	3	3	2	4	4	5	5	5	5	4	5	4	5	5
G. bickii G1	2	2	2	2	3	3	3	2	3	3	3	3	2	4	5	5	5	5	4	3	4	5	5
G. australe G2	1	1	1	1	3	3	3	2	3	3	3	1	4	4	5	2	5	5	5	4	5	5	5
G. populifolium K2	2	2	2	2	3	3	3	2	3	3	3	2	4	4	5	5	5	5	5	4	5	5	5
