# Supplementary material for: Comparative Chloroplast Genomics of Gossypium Species: Insights Into Repeat Sequence Variations and Phylogeny
Source: Front Plant Sci. 2018 Mar 21;9:376. doi: 10.3389/fpls.2018.00376 (PMC5871733; doi:10.3389/fpls.2018.00376)
Supplement: TABLE S9 — Percentages of variable characters in coding and non-coding regions of 38 Gossypium chloroplast genomes. [file Table_9.XLSX]

## Sheet: Sheet1
Table S9 Percentages of variable characters in coding and noncoding regions of 38 Gossypium chloroplast genomes.
Lengths	Variation points	Variation rates （%）	Genes	Scopes	Regions
1062	13	0.012241	psbA	LSC	coding region
1521	66	0.0433925	matK	LSC	coding region
267	9	0.0337079	rps16	LSC	coding region
186	6	0.0322581	psbK	LSC	coding region
117	2.106	0.018	psbI	LSC	coding region
1530	27	0.0176471	atpA	LSC	coding region
555	7	0.0126126	atpF	LSC	coding region
246	14	0.0569106	atpH	LSC	coding region
744	19	0.0255376	atpI	LSC	coding region
711	45	0.0632911	rps2	LSC	coding region
4201	129	0.030707	rpoC2	LSC	coding region
2063	66	0.0319922	rpoC1	LSC	coding region
3219	57	0.0177074	rpoB	LSC	coding region
90	3	0.0333333	petN	LSC	coding region
105	1	0.00952381	psbM	LSC	coding region
1062	9	0.00847458	psbD	LSC	coding region
1422	19	0.0133615	psbC	LSC	coding region
189	1	0.00529101	psbZ	LSC	coding region
303	3	0.00990099	rps14	LSC	coding region
2205	22	0.00997732	psaB	LSC	coding region
2253	29	0.0128717	psaA	LSC	coding region
507	1	0.00197239	ycf3	LSC	coding region
606	11	0.0181518	rps4	LSC	coding region
477	3	0.00628931	ndhJ	LSC	coding region
678	11	0.0162242	ndhK	LSC	coding region
363	3	0.00826446	ndhC	LSC	coding region
402	58	0.144279	atpE	LSC	coding region
1502	59	0.039281	atpB	LSC	coding region
1461	54	0.036961	rbcL	LSC	coding region
1500	59	0.0393333	accD	LSC	coding region
115	4	0.0347826	psaI	LSC	coding region
575	16.675	0.029	ycf4	LSC	coding region
690	14	0.0202899	cemA	LSC	coding region
963	19	0.01973	petA	LSC	coding region
123	2	0.0162602	psbJ	LSC	coding region
117	0	0	psbL	LSC	coding region
120	1	0.00833333	psbF	LSC	coding region
321	0	0	psbE	LSC	coding region
96	0	0	petL	LSC	coding region
114	4	0.0350877	petG	LSC	coding region
130	4	0.0307692	psaJ	LSC	coding region
207	8	0.0386473	rpl33	LSC	coding region
306	3	0.00980392	rps18	LSC	coding region
354	11	0.0310734	rpl20	LSC	coding region
381	2	0.00524934	rps12	LSC	coding region
591	12	0.0203046	clpP	LSC	coding region
1527	25	0.016372	psbB	LSC	coding region
108	0	0	psbT	LSC	coding region
132	0	0	psbN	LSC	coding region
222	0	0	psbH	LSC	coding region
648	13	0.0200617	petB	LSC	coding region
483	6	0.0124224	petD	LSC	coding region
995	34	0.0341709	rpoA	LSC	coding region
417	12	0.028777	rps11	LSC	coding region
114	3	0.0263158	rpl36	LSC	coding region
405	15	0.037037	rps8	LSC	coding region
369	7	0.0189702	rpl14	LSC	coding region
408	12	0.0294118	rpl16	LSC	coding region
657	13	0.0197869	rps3	LSC	coding region
290	17	0.0586207	rps19	LSC	coding region
826	16	0.0193705	rpl2	IR	coding region
282	2	0.0070922	rpl23	IR	coding region
6921	79	0.0114145	ycf2	IR	coding region
1533	5	0.00326158	ndhB	IR	coding region
468	1	0.00213675	rps7	IR	coding region
6040	380.52	0.063	ycf1	SSC	coding region
307	5.526	0.018	rps15	SSC	coding region
1218	54	0.044335	ndhH	SSC	coding region
1122	55	0.0490196	ndhA	SSC	coding region
525	35	0.0666667	ndhI	SSC	coding region
625	26.875	0.043	ndhG	SSC	coding region
397	13.101	0.033	ndhE	SSC	coding region
246	4	0.0162602	psaC	SSC	coding region
1617	37.191	0.023	ndhD	SSC	coding region
1036	31.08	0.03	ccsA	SSC	coding region
184	7.728	0.042	rpl32	SSC	coding region
2450	149.45	0.061	ndhF	SSC	coding region
531	163.017	0.307	trnH(GUG)-psaA	LSC	non-coding region
347	74.605	0.215	psbA-trnK(UUU)	LSC	non-coding region
350	122.85	0.351	trnK(UUU)-matK	LSC	non-coding region
731	54.825	0.075	matK-trnK(UUU)	LSC	non-coding region
1150	426.65	0.371	trnK(UUU)-rps16	LSC	non-coding region
946	111.628	0.118	rps16intron	LSC	non-coding region
627	117.876	0.188	rps16-trnQ(UUU)	LSC	non-coding region
359	40.567	0.113	trnQ(UUU)-psbK	LSC	non-coding region
472	48.616	0.103	psbK-psbI	LSC	non-coding region
89	16.02	0.18	psbI-trnS(GCU)	LSC	non-coding region
1120	216.16	0.193	trnS(GCU)-trnG(GCC)	LSC	non-coding region
833	111.622	0.134	trnG(GCC)intron	LSC	non-coding region
235	40	0.171	trnG(GCC)-trnR(UCU)	LSC	non-coding region
257	44.718	0.174	trnR(UCU)-atpA	LSC	non-coding region
84	13.02	0.155	atpA-atpF	LSC	non-coding region
819	52.416	0.064	atpFintron	LSC	non-coding region
734	182.032	0.248	atpF-atpH	LSC	non-coding region
1404	297.648	0.212	atpH-atpI	LSC	non-coding region
308	86.548	0.281	atpI-rps2	LSC	non-coding region
253	35.926	0.142	rps2-rpoC2	LSC	non-coding region
167	6.012	0.036	rpoC2-rpoC1	LSC	non-coding region
854	86.254	0.101	rpoC1intron	LSC	non-coding region
26	0.988	0.038	rpoC1-rpoB	LSC	non-coding region
1392	176.784	0.127	rpoB-trnC(GCA)	LSC	non-coding region
724	43.44	0.06	trnC(GCA)-petN	LSC	non-coding region
1329	358.83	0.27	petN-psbM	LSC	non-coding region
517	46.013	0.089	psbM-trnD(GUC)	LSC	non-coding region
527	183.396	0.348	trnD(GUC)-trnY(GUA)	LSC	non-coding region
59	2.006	0.034	trnY(GUA)-trnE(UUC)	LSC	non-coding region
953	385.012	0.404	trnE(UUC)-trnT(GGU)	LSC	non-coding region
1463	138.985	0.095	trnT(GGU)-psbD	LSC	non-coding region
298	64.964	0.218	psbC-trnS(UGA)	LSC	non-coding region
370	51.06	0.138	trnS(UGA)-psbZ	LSC	non-coding region
1089	528.165	0.485	psbZ-trnG(GCC)	LSC	non-coding region
165	18.15	0.11	trnG(GCC)-trnfM(CAU)	LSC	non-coding region
191	29.414	0.154	trnfM(CAU)-rps14	LSC	non-coding region
128	3.072	0.024	rps14-psbB	LSC	non-coding region
1030	187.46	0.182	psbA-ycf3	LSC	non-coding region
1627	130.16	0.08	ycf3intron	LSC	non-coding region
300	35.1	0.117	ycf3-trnS(GGA)	LSC	non-coding region
290	29.87	0.103	trnS(GGA)-rps4	LSC	non-coding region
775	372	0.48	rps4-trnT(UGU)	LSC	non-coding region
1766	688.74	0.39	trnT(UGU)-trnL(UAA)	LSC	non-coding region
766	130.986	0.171	trnL(UAA)intron	LSC	non-coding region
426	48.564	0.114	trnL(UAA)-trnF(GAA)	LSC	non-coding region
817	152.779	0.187	trnF(GAA)-ndhJ	LSC	non-coding region
168	20.328	0.121	ndhJ-ndhK	LSC	non-coding region
1400	319.2	0.228	ndhC-trnV(UAC)	LSC	non-coding region
194	23.862	0.123	trnV(UAC)-trnM(CAU)	LSC	non-coding region
274	64.664	0.236	trnM(CAU)-atpE	LSC	non-coding region
1333	345.247	0.259	atpB-rbcL	LSC	non-coding region
747	84.411	0.113	rbcL-accD	LSC	non-coding region
768	105.984	0.138	accD-psaI	LSC	non-coding region
409	33.947	0.083	psaI-ycf4	LSC	non-coding region
1062	132.75	0.125	ycf4-cemA	LSC	non-coding region
235	16.92	0.072	cemA-petA	LSC	non-coding region
1255	218.37	0.174	petA-psbJ	LSC	non-coding region
877	123.657	0.141	psbE-petL	LSC	non-coding region
199	27.064	0.136	petL-petG	LSC	non-coding region
219	76.869	0.351	petG-trnW(CCA)	LSC	non-coding region
197	38.612	0.196	trnW-CCA-trnP(UGG)	LSC	non-coding region
373	36.927	0.099	trnP(UGG)-psaJ	LSC	non-coding region
544	125.664	0.231	psaJ-rpl33	LSC	non-coding region
555	300.255	0.541	rpl33-rps18	LSC	non-coding region
314	42.704	0.136	rps18-rpl20	LSC	non-coding region
760	41.8	0.055	rpl20-rps12	LSC	non-coding region
72959	2699.48	0.037	rps12intron	LSC	non-coding region
1631	303.366	0.186	clpPintron	LSC	non-coding region
418	17.138	0.041	clpP-psbB	LSC	non-coding region
832	41.6	0.05	petBintron	LSC	non-coding region
208	18.096	0.087	petB-petD	LSC	non-coding region
768	46.848	0.061	petD intron	LSC	non-coding region
207	32.085	0.155	petD-rpoA	LSC	non-coding region
454	30.872	0.068	rpl36-rps8	LSC	non-coding region
166	22.078	0.133	rps8-rpl14	LSC	non-coding region
1157	136.526	0.118	rpl16intron	LSC	non-coding region
173	28.026	0.162	rpl16-rps3	LSC	non-coding region
571	14.846	0.026	rps3-rps19	LSC	non-coding region
67	17	0.254	rps19-rpl2	IR	non-coding region
693	20.79	0.03	rpl2intron	IR	non-coding region
958	28	0.029	ycf2-trnL-CAA	IR	non-coding region
618	6.18	0.01	trnL(CAA)-ndhB	IR	non-coding region
689	14.469	0.021	ndhBintron	IR	non-coding region
325	1	0.003	ndhB-rps7	IR	non-coding region
1973	142.056	0.072	rps12-trnV(GAC)	IR	non-coding region
299	8	0.027	rrn16-trnI-GAU	IR	non-coding region
954	10	0.01	trnI-GAU intron	IR	non-coding region
797	5	0.006	trnA-UGC intron	IR	non-coding region
210	51	0.243	trnA-UGC-rrn23	IR	non-coding region
262	38	0.145	rrn4.5-rrn5	IR	non-coding region
253	6	0.024	rrn5-trnR-ACG	IR	non-coding region
644	36.708	0.057	trnR(ACG)-trnN(GUU)	IR	non-coding region
314	3	0.01	trnN(GUU)-ycf1	IR	non-coding region
393	38.121	0.097	ycf1-rps15	IR	non-coding region
97	9.894	0.102	rps15-ndhH	SSC	non-coding region
1117	12.287	0.011	ndhAintron	SSC	non-coding region
448	61.824	0.138	ndhI-ndhG	SSC	non-coding region
240	31.92	0.133	ndhG-ndhE	SSC	non-coding region
245	12.005	0.049	ndhE-psaC	SSC	non-coding region
353	90.368	0.256	ndhD-ccsA	SSC	non-coding region
105	9.975	0.095	ccsA-trnL(UAG)	SSC	non-coding region
1362	596.556	0.438	trnL(UAG)-rpl32	SSC	non-coding region
1455	298.275	0.205	rpl32-ndhF	SSC	non-coding region
1115	444.885	0.399	ndhF-trnN(GUU)	SSC	non-coding region
