# Supplementary material for: Comparative Chloroplast Genomics of Gossypium Species: Insights Into Repeat Sequence Variations and Phylogeny
Source: Front Plant Sci. 2018 Mar 21;9:376. doi: 10.3389/fpls.2018.00376 (PMC5871733; doi:10.3389/fpls.2018.00376)
Supplement: TABLE S10 — Maximum likelihood parameter estimates for the positively selected genes and the AIC values under different models. [file Table_10.XLSX]

## Sheet: Sheet1
Table S10 Maximum likelihood parameter estimates for the positively selected genes and the AIC values under different models.
Table S10 Maximum likelihood parameter estimates for the positively selected genes and the AIC values under different models.	model	lnL	np	Estimates of parameters		positively selected sites
Table S10 Maximum likelihood parameter estimates for the positively selected genes and the AIC values under different models.	model0	-2506.53	71	omega (dN/dS) = 0.70443
	model1	-2485.07	72	p: 0.75593 0.24407	w: 0.00000 1.00000
	model2	-2452.27	74	p: 0.86329 0.08047 0.05625	w: 0.00000 1.00000 15.41026
	model3	-2452.1	75	p: 0.91582 0.05958 0.02461	w: 0.00000 6.81610 22.93047
	model7	-2485.54	72	p = 0.00500 q = 0.01176
	model8	-2452.28	74	p0 = 0.94361 p = 0.01111 q = 0.15946	(p1 = 0.05639) w = 15.43697	9 A; 388 M; 408 F; 418 H; 431 Q
atpE	model0	-771.258	71	omega (dN/dS) = 0.71794
	model1	-753.373	72	p: 0.71872 0.28128	w: 0.00000 1.00000
	model2	-738.128	74	p: 0.82273 0.00000 0.17727	w: 0.00000 1.00000 7.05602
	model3	-738.128	75	p: 0.82273 0.17564 0.00163	w: 0.00000 7.05603 7.05613
	model7	-753.413	72	p = 0.00500 q = 0.01178
	model8	-738.128	74	p0 = 0.82273 p = 0.00500 q = 99.00000	(p1 = 0.17727) w = 7.05601	52 H; 81 M; 112 Q
ccsA	model0	-1500.69	71	omega (dN/dS) = 0.64427
	model1	-1494.24	72	p: 0.72575 0.27425	w: 0.00000 1.00000
	model2	-1484.48	74	p: 0.62567 0.36417 0.01016	w: 0.00000 1.00000 25.80556
	model3	-1484.34	75	p: 0.77291 0.22071 0.00638	w: 0.00000 1.96959 33.20192
	model7	-1494.28	72	p = 0.00500 q = 0.01168
	model8	-1484.5	74	p0 = 0.98956 p = 0.01703 q = 0.02981	(p1 = 0.01044) w = 26.07690	93 L
cemA	model0	-1271.08	71	omega (dN/dS) = 0.15006
	model1	-1262.46	72	p: 0.94475 0.05525	w: 0.05451 1.00000
	model2	-1123.37	74	p: 0.23770 0.75354 0.00876	w: 1.00000 1.00000 999.00000
	model3	-1123.31	75	p: 0.93817 0.05307 0.00876	w: 1.16681 1.16717 999.00000
	model7	-1262.86	72	p = 0.00996 q = 0.06139
	model8	-1123.37	74	p0 = 0.99124 p = 21.24779 q = 0.00500	(p1 = 0.00876) w = 999.00000	205 L
petB	model0	-930.496	71	omega (dN/dS) = 0.33253
	model1	-908.936	72	p: 0.91119 0.08881	w: 0.00000 1.00000
	model2	-862.401	74	p: 0.81546 0.17858 0.00595	w: 0.00000 1.00000 133.37348
	model3	-862.102	75	p: 0.90518 0.08886 0.00595	w: 0.00000 2.43800 143.23047
	model7	-908.976	72	p = 0.00500 q = 0.04644
	model8	-861.952	74	p0 = 0.99404 p = 0.00500 q = 0.02059	(p1 = 0.00596) w = 138.80664	1 M
petD	model0	-918.31	71	omega (dN/dS) = 0.06042
	model1	-907.95	72	p: 0.95383 0.04617	w: 0.00000 1.00000
	model2	-790.281	74	p: 0.82815 0.16560 0.00624	w: 0.00000 1.00000 679.80773
	model3	-783.29	75	p: 0.97853 0.01523 0.00625	w: 0.11158 27.40699 999.00000
	model7	-909.369	72	p = 0.00902 q = 0.14306
	model8	-790.332	74	p0 = 0.99375 p = 0.00500 q = 0.02006	(p1 = 0.00625) w = 721.73539	2 G
rbcL	model0	-2229.57	71	omega (dN/dS) = 0.38951
	model1	-2218.45	72	p: 0.83216 0.16784	w: 0.00000 1.00000
	model2	-2199.68	74	p: 0.78709 0.20868 0.00423	w: 0.00000 1.00000 89.4234
	model3	-2197.59	75	p: 0.94531 0.05250 0.00220	w: 0.00000 0.74267 33.19791
	model7	-2217.69	72	p = 0.00506 q = 0.02057
	model8	-2199.68	74	p0 = 0.99576 p = 0.00500 q = 0.02023	(p1 = 0.00424) w = 87.10180	140 I
rps2	model0	-1118.08	71	omega (dN/dS) = 1.62437
	model1	-1116.29	72	p: 0.53939 0.46061	w: 0.53939 0.46061
	model2	-1103.17	74	p: 0.89359 0.00000 0.10641	w: 0.00000 1.00000 39.01351
	model3	-1103.17	75	p: 0.89360 0.00000 0.10640	w: 0.00000 1.59625 39.01423
	model7	-1116.32	72	p = 0.00500 q = 0.00500
	model8	-1103.17	74	p0 = 0.89360 p = 0.00500 q = 31.29761	(p1 = 0.10640) w = 39.01402	2 A
rps3	model0	-1243.24	71	omega (dN/dS) = 0.09169
	model1	-1224.71	72	p: 0.95090 0.04910	w: 0.00073 1.00000
	model2	-1080.07	74	p: 0.80122 0.18960 0.00918	w: 0.00000 1.00000 449.01678
	model3	-1056.98	75	p: 0.98459 0.01083 0.00459	w: 0.09613 31.11526 999.00000
	model7	-1226.17	72	p = 0.00500 q = 0.04861
	model8	-1080.08	74	p0 = 0.99082 p = 0.00500 q = 0.02034	(p1 = 0.00918) w = 455.80225	51 M
ycf1	model0	-8383.13	71	omega (dN/dS) = 1.46516
	model1	-8377.49	72	p: 0.39595 0.60405	w: 0.00000 1.00000
	model2	-8318.24	74	p: 0.97301 0.00005 0.02694	w: 0.96387 1.00000 27.69071
	model3	-8316.84	75	p: 0.57940 0.40812 0.01248	w: 0.00000 2.88431 39.48889
	model7	-8377.49	72	p = 0.00752 q = 0.00504
	model8	-8318.2	74	p0 = 0.97327 p = 0.09345 q = 0.00714	(p1 = 0.02673) w = 26.17778	49 V; 90 S ;407 M; 970 S; 1196 N
ycf4	model0	-1047.39	71	omega (dN/dS) = 0.03383
	model1	-1043.94	72	p: 0.95843 0.04157	w: 0.00005 1.00000
	model2	-924.794	74	p: 0.85565 0.13890 0.00545	w: 0.00000 1.00000 448.80490
	model3	-939.481	75	p: 0.95935 0.03519 0.00546	w: 0.00000 4.02642 297.10541
	model7	-1044.09	72	p = 0.00587 q = 0.05670
	model8	-940.882	74	p0 = 0.99453 p = 0.00501 q = 0.05054	(p1 = 0.00547) w = 250.22932	184 F

## Sheet: Sheet2
Table S10. Maximum likelihood parameter estimates for the positively selected genes and the AIC value under different models.
gene	model	lnL	np	Estimates of parameters		positively selected sites			AIC
atpB	model0	-2506.54	76	omega (dN/dS) = 0.70448					5165.09
	model1	-2485.09	77	p: 0.75591 0.24409	w: 0.00000 1.00000				5124.17
	model2	-2452.29	79	p: 0.86328 0.08046 0.05626	w: 0.00000 1.00000 15.41117	9 V ;388 A; 408 L ; 418 R; 431 S			5062.57
	model3	-2452.32	80	p: 0.00692 0.93367 0.05941	w: 0.00000 0.06384 14.91256				5064.64
	model7	-2485.55	77	p = 0.00500 q = 0.01175					5125.1
	model8	-2452.31	79	p0 = 0.94339 p = 0.02216 q = 0.27328	(p1 = 0.05661) w = 15.32896	9 V ;388 A ; 408 L; 418 R; 431 S			5062.61
atpE	model0	-771.27	76	omega (dN/dS) = 0.71804					1694.54
	model1	-753.387	77	p: 0.71869 0.28131	w: 0.00000 1.00000				1660.77
	model2	-738.141	79	p: 0.82272 0.00000 0.17728	w: 0.00000 1.00000 7.05610	52 R; 81 A; 112 R			1634.28
	model3	-738.141	80	p: 0.32419 0.49853 0.17728	w: 0.00000 7.05603 7.05613				1636.28
	model7	-753.427	77	p = 0.00500 q = 0.01178					1660.85
	model8	-738.141	79	p0 = 0.82272 p = 0.00500 q = 99.00000	(p1 = 0.17728) w = 7.05610	52 R ;81 A; 112 R			1634.28
ccsA	model0	-1483.16	76	omega (dN/dS) = 0.59579					3118.33
	model1	-1477.36	77	p: 0.72654 0.27346	w: 0.00000 1.00000				3108.72
	model2	-1467.55	79	p: 0.61762 0.37576 0.00662	w: 0.00000 1.00000 32.79655	93 F			3093.11
	model3	-1467.54	80	p: 0.66977 0.32405 0.00618	w: 0.00000 1.20247 34.31393				3095.09
	model7	-1483.07	77	p = 0.00500 q = 0.01082					3120.14
	model8	-1467.56	79	p0 = 0.99329 p = 0.01628 q = 0.02823	(p1 = 0.00671) w = 32.89002	93 F			3093.12
cemA	model0	-1283.1	76	omega (dN/dS) = 0.14367					2718.2
	model1	-1274.33	77	p: 0.94815 0.05185	w: 0.05374 1.00000				2702.66
	model2	-1127.41	79	p: 0.99124 0.00000 0.00876	w: 1.00000 1.00000 999.00000	205 F			2412.82
	model3	-1114.02	80	p: 0.98964 0.00597 0.00439	w: 0.71498 80.92932 999.00000				2388.03
	model7	-1274.78	77	p = 0.01267 q = 0.08038					2703.55
	model8	-1127.41	79	p0 = 0.99123 p = 5.48282 q = 0.00500	(p1 = 0.00877) w = 999.00000	205 F			2412.82
petB	model0	-930.495	76	omega (dN/dS) = 0.33281					2012.99
	model1	-909.408	77	p: 0.91115 0.08885	w: 0.00000 1.00000				1972.82
	model2	-861.925	79	p: 0.81536 0.17868 0.00596	w: 0.00000 1.00000 133.43011	1 M			1881.85
	model3	-862.095	80	p: 0.90508 0.08895 0.00597	w: 0.00000 2.43640 143.28049				1884.19
	model7	-908.981	77	p = 0.00500 q = 0.04643					1971.96
	model8	-861.961	79	p0 = 0.99404 p = 0.00500 q = 0.02121	(p1 = 0.00596) w = 129.62307	1 M			1881.92
petD	model0	-929.179	76	omega (dN/dS) = 0.05777					2010.36
	model1	-918.765	77	p: 0.95489 0.04511	w: 0.00000 1.00000				1991.53
	model2	-800.059	79	p: 0.98753 0.00000 0.01247	w: 0.26304 1.00000 442.28195	2 G			1758.12
	model3	-800.059	80	p: 0.98753 0.00000 0.01247	w: 0.11158 27.40699 999.00000				1760.12
	model7	-920.242	77	p = 0.00943 q = 0.15197					1994.48
	model8	-793.52	79	p0 = 0.99373 p = 0.00500 q = 0.04723	(p1 = 0.00627) w = 654.49980	2 G			1745.04
rbcL	model0	-2230.61	76	omega (dN/dS) = 0.35933					4613.22
	model1	-2218.45	77	p: 0.83175 0.16825	w: 0.00000 1.00000				4590.89
	model2	-2203.8	79	p: 0.98917 0.00000 0.01083	w: 0.15460 1.00000 26.68255	140 I ;478 P			4565.59
	model3	-2202.86	80	p: 0.00000 0.98923 0.01077	w: 0.00000 0.15515 26.90532				4565.72
	model7	-2218.59	77	p = 0.00500 q = 0.01928					4591.18
	model8	-2199.68	79	p0 = 0.99576 p = 0.00500 q = 0.02035	(p1 = 0.00424) w = 87.12392	140 I ;478 P			4557.36
rps2	model0	-1015.58	76	omega (dN/dS) = 0.40040					2183.16
	model1	-1012.85	77	p: 0.39305 0.60695	w: 1.00000 1.00000				2179.71
	model2	-1003.44	79	p: 0.96818 0.00000 0.03182	w: 1.00000 1.00000 126.50315	8 W; 11 C			2164.87
	model3	-1002.82	80	p: 0.00000 0.97123 0.02877	w: 0.00000 2.76728 333.87252				2165.64
	model7	-1011.96	77	p = 0.40338 q = 0.00500					2177.91
	model8	-1004.81	79	p0 = 0.90685 p = 0.00500 q = 13.25938	(p1 = 0.09315) w = 83.39769	8 W ;11 C			2167.61
rps3	model0	-1256.16	76	omega (dN/dS) = 0.08772					2664.32
	model1	-1238.06	77	p: 0.95353 0.04647	w: 0.00168 1.00000				2630.13
	model2	-1087.52	79	p: 0.99081 0.00000 0.00919	w: 0.24860 1.00000 511.88146	51 M			2333.04
	model3	-1087.52	80	p: 0.99081 0.00000 0.00919	w: 0.09613 31.11526 999.00000				2335.04
	model7	-1239.66	77	p = 0.00500 q = 0.04871					2633.31
	model8	-1075.24	79	p0 = 0.99539 p = 0.00500 q = 0.02160	(p1 = 0.00461) w = 999.00000	51 M			2308.49
ycf1	model0	-8410.23	76	omega (dN/dS) = 1.49292					16972.5
	model1	-8403.28	77	p: 0.41766 0.58234	w: 0.00000 1.00000				16960.6
	model2	-8340.5	79	p: 0.76267 0.20553 0.03180	w: 0.90382 1.00000 26.02576	49 V ;90 S ;407 M; 970 S ;1004 L; 1196 N			16837.9
	model3	-8338.96	80	p: 0.60753 0.37813 0.01433	w: 0.00000 3.10560 37.80964				16839
	model7	-8404.11	77	p = 0.00510 q = 0.00505					16962.2
	model8	-8351.95	79	p0 = 0.86201 p = 33.93642 q = 99.00000	(p1 = 0.13799) w = 8.74444	49 V; 90 S ;407 M; 970 S;1004 L; 1196 N			16861.9

## Sheet: Sheet3
ycf4	model0	-791.509	76	omega (dN/dS) = 1.03204					1735.02
	model1	-791.413	77	p: 0.23165 0.76835	w: 0.00000 1.00000				1736.83
	model2	-790.834	79	p: 0.73614 0.00000 0.26386	w: 0.00000 1.00000 4.06690				1739.67
	model3	-790.833	80	p: 0.73614 0.00005 0.26381	w: 0.00000 4.06503 4.06682				1741.67
	model7	-791.416	77	p = 0.02014 q = 0.00500					1736.83
	model8	-790.832	79	p0 = 0.73617 p = 0.00500 q = 0.30958	(p1 = 0.26383) w = 4.06729				1739.66
